# Supplementary material for: Gene expression patterns of red sea urchins (Mesocentrotus franciscanus) exposed to different combinations of temperature and pCO2 during early development
Source: BMC Genomics. 2021 Jan 7;22:32. doi: 10.1186/s12864-020-07327-x (PMC7792118; doi:10.1186/s12864-020-07327-x)
Supplement: Supplementary file 1 — Additional file 1. Summary RNA-seq statistics of all samples. [file 12864_2020_7327_MOESM1_ESM.xls]

## Sheet: Sheet1
Accession	Sample_name	Temperature_treatment	pCO2_treatment	Stage	Raw_reads	Trimmed_reads	Aligned_reads
SAMN15096735	HH1_Ga	high (17 ℃)	high (1050 uatm)	gastrula	30826997	30785880	16120237
SAMN15096736	HH2_Ga	high (17 ℃)	high (1050 uatm)	gastrula	29505370	29467523	15692845
SAMN15096737	HH3_Ga	high (17 ℃)	high (1050 uatm)	gastrula	33141504	33095145	16939615
SAMN15096738	HL1_Ga	high (17 ℃)	low (475 uatm)	gastrula	29414611	29377070	16670975
SAMN15096739	HL2_Ga	high (17 ℃)	low (475 uatm)	gastrula	29720996	29675688	14816003
SAMN15096740	HL3_Ga	high (17 ℃)	low (475 uatm)	gastrula	32050969	32006943	17638608
SAMN15096741	LH1_Ga	low (13 ℃)	high (1050 uatm)	gastrula	30720330	30679561	14128692
SAMN15096742	LH2_Ga	low (13 ℃)	high (1050 uatm)	gastrula	30203633	30164258	16531048
SAMN15096743	LH3_Ga	low (13 ℃)	high (1050 uatm)	gastrula	31113413	31066516	15353260
SAMN15096744	LL1_Ga	low (13 ℃)	low (475 uatm)	gastrula	29334716	29294408	16093470
SAMN15096745	LL2_Ga	low (13 ℃)	low (475 uatm)	gastrula	31701321	31649976	15060883
SAMN15096746	LL3_Ga	low (13 ℃)	low (475 uatm)	gastrula	29417038	29372238	15605162
SAMN15096747	HH1_Pr	high (17 ℃)	high (1050 uatm)	prism	30610990	30570742	15822655
SAMN15096748	HH2_Pr	high (17 ℃)	high (1050 uatm)	prism	29337367	29296510	16150398
SAMN15096749	HH3_Pr	high (17 ℃)	high (1050 uatm)	prism	30770462	30733065	16724374
SAMN15096750	HL1_Pr	high (17 ℃)	low (475 uatm)	prism	34401130	34351008	18872479
SAMN15096751	HL2_Pr	high (17 ℃)	low (475 uatm)	prism	29778834	29737711	16056329
SAMN15096752	HL3_Pr	high (17 ℃)	low (475 uatm)	prism	29434770	29392137	16009788
SAMN15096753	LH1_Pr	low (13 ℃)	high (1050 uatm)	prism	29485206	29443914	15094540
SAMN15096754	LH2_Pr	low (13 ℃)	high (1050 uatm)	prism	29524842	29486885	15583296
SAMN15096755	LH3_Pr	low (13 ℃)	high (1050 uatm)	prism	29071305	29027955	15628192
SAMN15096756	LL1_Pr	low (13 ℃)	low (475 uatm)	prism	29577766	29533899	15744989
SAMN15096757	LL2_Pr	low (13 ℃)	low (475 uatm)	prism	30394532	30351545	15017875
SAMN15096758	LL3_Pr	low (13 ℃)	low (475 uatm)	prism	29244633	29201222	15439845
