# Supplementary material for: Gene expression patterns of red sea urchins (Mesocentrotus franciscanus) exposed to different combinations of temperature and pCO2 during early development
Source: BMC Genomics. 2021 Jan 7;22:32. doi: 10.1186/s12864-020-07327-x (PMC7792118; doi:10.1186/s12864-020-07327-x)
Supplement: Supplementary file 3 — Additional file 3. Lists of genes within each principal component that are significantly correlated to a metadata variable, and lists of genes that are significantly differentially expressed due to temperature or pCO2 experiment treatments. [file 12864_2020_7327_MOESM3_ESM.xls]

## Sheet: gastrula_PC1
gene	PC1_loadings	annotation
Velvet.k35.Locus_1410_Transcript_50923/121168_Confidence_1.000_Length_332	0.0918105	PREDICTED: uncharacterized protein LOC107228006, partial
Velvet.k35.Locus_5128_Transcript_47/53_Confidence_0.030_Length_1871	-0.0619261	CRE-SUL-2 protein
Velvet.k55.Locus_6566_Transcript_19/21_Confidence_0.545_Length_5328	-0.0584927	elongation factor 1-alpha
TransAb.k55.R493385	-0.0566836	---NA---
TRINITY_DN91546_c2_g1_i4	-0.0565278	enkurin domain-containing protein 1
TRINITY_DN94357_c5_g2_i2	-0.0545501	---NA---
TransAb.k65.R292166	-0.0509127	---NA---
Velvet.k45.Locus_36919_Transcript_2/4_Confidence_0.667_Length_3284	-0.0505392	transcription factor SUM-1-like
TRINITY_DN66851_c3_g1_i4	-0.0390392	---NA---
Velvet.k45.Locus_44965_Transcript_7/13_Confidence_0.564_Length_3649	-0.0373821	probable isoprenylcysteine alpha-carbonyl methylesterase ICME
TransAb.k45.R707207	-0.036263	proline-rich receptor-like protein kinase PERK9
Velvet.k45.Locus_3846_Transcript_60/68_Confidence_0.076_Length_1001	-0.0362473	transmembrane protein 179B-like
TransAb.k65.S175059	-0.035103	---NA---
SOAP.k55.scaffold20356	0.0344101	putative all-trans-retinol 13,14-reductase
TransAb.k55.R445286	0.033393	microtubule-associated protein RP/EB family member 3 isoform X1
TransAb.k75.S56879	0.0330451	NF-kappa-B inhibitor-like protein 1
SOAP.k65.C2171018	-0.0327329	PREDICTED: uncharacterized protein LOC105446343
SOAP.k85.scaffold41304	-0.0326402	ABC transporter G family member 20 isoform X1
SOAP.k65.scaffold24405	-0.0323297	F-box/LRR-repeat protein 2-like
SOAP.k75.scaffold43042	-0.0315773	inter-alpha-trypsin inhibitor heavy chain H3-like
TRINITY_DN86387_c0_g1_i1	0.0313953	protein argonaute-2
Velvet.k35.Locus_9716_Transcript_19/23_Confidence_0.528_Length_5761	-0.031261	sushi, von Willebrand factor type A, EGF and pentraxin domain-containing protein 1
Velvet.k75.Locus_8346_Transcript_10/10_Confidence_0.440_Length_3695	-0.0310691	doublesex- and mab-3-related transcription factor A2-like
SOAP.k85.scaffold62544	-0.0305549	---NA---
Velvet.k65.Locus_19840_Transcript_30/36_Confidence_0.394_Length_5314	0.0296466	angiopoietin-1 receptor-like
SOAP.k85.C797155	-0.0291393	---NA---
SOAP.k35.scaffold106646	-0.0290615	acid-sensing ion channel 1 isoform X1
Velvet.k45.Locus_61480_Transcript_10/10_Confidence_0.542_Length_2901	-0.0276529	very long-chain acyl-CoA synthetase-like
Velvet.k75.Locus_43872_Transcript_1/8_Confidence_0.333_Length_1963	-0.0273435	carbohydrate sulfotransferase 15
Velvet.k35.Locus_86822_Transcript_5/8_Confidence_0.550_Length_3731	-0.0273137	PREDICTED: uncharacterized protein LOC105439665
TransAb.k35.S1408119	0.0272206	Lysine-specific demethylase 8
TransAb.k35.R1294136	0.027191	F-box/WD repeat-containing protein 7-like
TransAb.k75.S34630	-0.0271294	---NA---
TRINITY_DN80132_c3_g1_i2	-0.0270898	1-aminocyclopropane-1-carboxylate synthase-like protein 1
Velvet.k55.Locus_1289_Transcript_10/12_Confidence_0.593_Length_3613	-0.0269222	G-protein coupled receptor GRL101-like
Velvet.k75.Locus_12539_Transcript_18/22_Confidence_0.448_Length_3642	-0.0267226	irregular chiasm C-roughest protein-like isoform X1
Velvet.k45.Locus_37955_Transcript_1/4_Confidence_0.462_Length_2802	-0.0266556	protein lifeguard 1-like
SOAP.k55.scaffold133491	-0.0266502	---NA---
Velvet.k55.Locus_16114_Transcript_19/26_Confidence_0.513_Length_4112	-0.0261689	irregular chiasm C-roughest protein-like isoform X1
SOAP.k85.C886479	-0.026159	putative DNA polymerase
TransAb.k65.R305214	-0.0259029	---NA---
Velvet.k35.Locus_18838_Transcript_21/29_Confidence_0.179_Length_1544	-0.0256608	PREDICTED: uncharacterized protein LOC753346
Velvet.k35.Locus_18838_Transcript_27/29_Confidence_0.188_Length_1646	0.0255524	PREDICTED: uncharacterized protein LOC753346
TransAb.k75.S89980	-0.025516	---NA---
TRINITY_DN65281_c2_g1_i11	-0.0252701	cell death protein 3
Velvet.k45.Locus_83287_Transcript_3/8_Confidence_0.580_Length_683	-0.0252042	---NA---
Velvet.k35.Locus_10709_Transcript_10/10_Confidence_0.605_Length_4877	-0.0251887	interferon regulatory factor 4-like
SOAP.k85.scaffold17762	-0.0251694	tripartite motif-containing protein 45-like
TRINITY_DN70132_c4_g1_i2	-0.0250342	---NA---
TransAb.k75.S47532	-0.0250055	---NA---
SOAP.k55.scaffold47349	-0.0249949	leucine-rich repeat and immunoglobulin-like domain-containing nogo receptor-interacting protein 2
Velvet.k45.Locus_1863_Transcript_34/42_Confidence_0.276_Length_11495	-0.02485	putative DNA polymerase
SOAP.k55.C3171284	-0.0246962	---NA---
TransAb.k55.J425251	-0.0245324	PREDICTED: uncharacterized protein LOC587535
Velvet.k75.Locus_24513_Transcript_8/8_Confidence_0.542_Length_3101	-0.0243837	probable G-protein coupled receptor 128
Velvet.k85.Locus_30156_Transcript_1/3_Confidence_0.667_Length_2924	-0.0242701	inactive carboxypeptidase-like protein X2
Velvet.k85.Locus_33312_Transcript_7/7_Confidence_0.188_Length_1892	-0.0241671	protein NLRC5-like
SOAP.k85.scaffold37372	0.0240265	alpha-N-acetylgalactosamine-specific lectin-like
Velvet.k45.Locus_43803_Transcript_19/22_Confidence_0.406_Length_6665	-0.024003	monocarboxylate transporter 3
TransAb.k45.S721857	-0.0238119	acid-sensing ion channel 1 isoform X1
TransAb.k45.R657857	0.0237684	carbonyl reductase [NADPH] 1
TRINITY_DN83055_c1_g3_i2	-0.0236456	macrophage mannose receptor 1-like
Velvet.k65.Locus_23410_Transcript_6/7_Confidence_0.757_Length_3373	-0.0234258	receptor-type tyrosine-protein phosphatase beta
TransAb.k65.S49050	-0.0230847	---NA---
SOAP.k75.C204628	-0.0229792	---NA---
TransAb.k35.R1277932	-0.02291	alpha-2 collagen
TransAb.k35.R1282115	-0.0228493	potassium channel subfamily K member 1-like
Velvet.k45.Locus_39187_Transcript_12/13_Confidence_0.231_Length_4655	-0.0228375	solute carrier family 15 member 4-like
TRINITY_DN59776_c3_g2_i2	0.0228347	RNA-directed DNA polymerase from mobile element jockey-like
SOAP.k45.scaffold53609	-0.0227184	zinc metalloproteinase nas-13-like
TRINITY_DN69211_c0_g4_i19	-0.0226561	---NA---
SOAP.k65.C1965465	-0.0225734	predicted protein
Velvet.k35.Locus_18073_Transcript_5/6_Confidence_0.844_Length_4657	-0.0225576	MAM and LDL-receptor class A domain-containing protein 1-like
TRINITY_DN77826_c0_g1_i6	-0.0224625	leucine-rich repeat transmembrane neuronal protein 4-like
SOAP.k45.scaffold40563	0.0224064	coiled-coil domain-containing protein 115-like
SOAP.k35.scaffold112350	-0.0223357	putative basement membrane-specific heparan sulfate proteoglycan core protein-like
Velvet.k65.Locus_142938_Transcript_2/2_Confidence_0.833_Length_1895	-0.0223222	lactase-phlorizin hydrolase-like
SOAP.k55.C3136004	-0.0222614	RNA-directed DNA polymerase from mobile element jockey-like
SOAP.k35.scaffold72536	-0.0222349	---NA---
SOAP.k35.scaffold35982	-0.0222313	pre-mRNA-processing factor 39-like isoform X1
TransAb.k55.S251312	-0.0222168	---NA---
Velvet.k65.Locus_17300_Transcript_1/7_Confidence_0.556_Length_12834	-0.0221947	alpha-2 collagen
SOAP.k75.scaffold112844	-0.02215	---NA---
Velvet.k65.Locus_11155_Transcript_1/6_Confidence_0.762_Length_3943	-0.0221343	cholinesterase 1
SOAP.k45.C3359097	-0.0220997	---NA---
TRINITY_DN61542_c5_g3_i12	-0.0220324	---NA---
TRINITY_DN80132_c3_g1_i6	-0.0219916	1-aminocyclopropane-1-carboxylate synthase-like protein 1
Velvet.k55.Locus_13475_Transcript_42/48_Confidence_0.521_Length_6509	-0.0219888	predicted protein
TRINITY_DN70096_c0_g1_i2	-0.0217199	predicted protein
SOAP.k35.scaffold121732	-0.021601	parathyroid hormone/parathyroid hormone-related peptide receptor-like isoform X1
SOAP.k55.C3238324	-0.02158	GS homeobox 2
SOAP.k35.C3959262	-0.0215513	---NA---
Velvet.k55.Locus_41998_Transcript_4/6_Confidence_0.667_Length_2463	-0.0215272	protein PFC0760c
Velvet.k65.Locus_4857_Transcript_1/5_Confidence_0.692_Length_3298	0.02151	SICAvar, type I
SOAP.k65.C1215147	-0.0214673	---NA---
Velvet.k35.Locus_14253_Transcript_16/17_Confidence_0.418_Length_2357	-0.0214647	scavenger receptor class F member 1-like
Velvet.k55.Locus_12446_Transcript_10/12_Confidence_0.615_Length_5246	-0.0214617	A disintegrin and metalloproteinase with thrombospondin motifs 14 isoform X2
TransAb.k75.S120393	-0.0214136	---NA---
SOAP.k85.scaffold70959	-0.0214105	---NA---
SOAP.k35.scaffold66660	-0.0214059	histamine H3 receptor-like
Velvet.k75.Locus_84558_Transcript_2/8_Confidence_0.471_Length_2676	-0.0213985	tubulin beta-4B chain-like
TRINITY_DN86731_c0_g1_i8	-0.0213824	PREDICTED: uncharacterized protein LOC100892916
Velvet.k35.Locus_9716_Transcript_14/23_Confidence_0.528_Length_5761	-0.021373	sushi, von Willebrand factor type A, EGF and pentraxin domain-containing protein 1
SOAP.k35.C3695109	-0.0213687	---NA---
Velvet.k55.Locus_22488_Transcript_3/11_Confidence_0.049_Length_2232	-0.0213489	metalloproteinase inhibitor 1
Velvet.k55.Locus_14288_Transcript_7/130_Confidence_1.000_Length_182	-0.0212394	---NA---
TransAb.k65.S38887	0.021238	ETS translocation variant 1
TRINITY_DN81312_c0_g1_i1	-0.0211715	PREDICTED: uncharacterized protein LOC577186
TransAb.k35.R1259429	-0.0211671	metalloproteinase inhibitor 1
SOAP.k75.scaffold30733	-0.0210229	zinc finger protein SNAI2-like
Velvet.k55.Locus_8457_Transcript_1/5_Confidence_0.103_Length_434	-0.0209477	receptor-type tyrosine-protein phosphatase beta
SOAP.k35.C4240033	-0.020926	potassium channel subfamily K member 16-like
Velvet.k45.Locus_28345_Transcript_6/10_Confidence_0.596_Length_3190	-0.0209081	sushi, von Willebrand factor type A, EGF and pentraxin domain-containing protein 1-like
Velvet.k65.Locus_6853_Transcript_15/15_Confidence_0.410_Length_2363	0.0209073	protein glass-like
Velvet.k55.Locus_34294_Transcript_1/9_Confidence_0.643_Length_4130	-0.0208515	prokineticin receptor 2-like
TransAb.k35.S1376183	-0.0208191	uronyl 2-sulfotransferase
Velvet.k55.Locus_4146_Transcript_24/33_Confidence_0.490_Length_5480	0.020817	probable ATP-dependent RNA helicase DDX58
SOAP.k35.C4176069	-0.0207935	---NA---
SOAP.k55.scaffold144557	-0.0207117	low-density lipoprotein receptor-related protein 5
TRINITY_DN88405_c1_g1_i7	-0.0206802	single-minded homolog 1
Velvet.k65.Locus_1126_Transcript_128/130_Confidence_0.189_Length_7793	0.0206164	neural cell adhesion molecule L1-like protein
SOAP.k55.C2445440	-0.0204937	---NA---
TRINITY_DN67534_c2_g1_i4	0.0204853	cytochrome P450 2J2-like
TRINITY_DN92882_c1_g1_i5	0.0204407	small glutamine-rich tetratricopeptide repeat-containing protein alpha
Velvet.k35.Locus_26215_Transcript_8/15_Confidence_0.163_Length_2749	0.0204386	zinc finger, C2H2 type
SOAP.k85.scaffold35884	-0.0203541	polypeptide N-acetylgalactosaminyltransferase 13-like isoform X1
TRINITY_DN86778_c0_g1_i9	-0.0202892	PREDICTED: uncharacterized protein LOC105442088
Velvet.k55.Locus_22564_Transcript_1/8_Confidence_0.583_Length_1946	-0.020289	receptor-type tyrosine-protein phosphatase beta
TransAb.k35.R1396494	-0.0202262	RNA-directed DNA polymerase from mobile element jockey-like
TRINITY_DN81762_c1_g2_i5	-0.0202214	receptor-type tyrosine-protein phosphatase beta
TRINITY_DN67441_c6_g2_i2	-0.0201872	---NA---
Velvet.k45.Locus_35994_Transcript_2/7_Confidence_0.647_Length_5035	-0.0201843	beta-1 adrenergic receptor-like
SOAP.k55.C2938858	-0.0201769	---NA---
Velvet.k65.Locus_177460_Transcript_2/2_Confidence_0.833_Length_445	-0.0201101	predicted protein
Velvet.k65.Locus_36869_Transcript_2/8_Confidence_0.524_Length_1691	-0.0200855	EGF-like repeat and discoidin I-like domain-containing protein 3
SOAP.k85.C268667	-0.0200575	---NA---
SOAP.k55.C2844785	-0.0200353	---NA---
SOAP.k65.C2220170	-0.0200153	protein glass-like
Velvet.k75.Locus_55258_Transcript_1/1_Confidence_1.000_Length_1376	0.0198998	tubulin alpha-3 chain
Velvet.k55.Locus_27767_Transcript_28/28_Confidence_0.416_Length_4953	0.0198986	adhesion G-protein coupled receptor D1-like
Velvet.k45.Locus_30033_Transcript_1/2_Confidence_0.667_Length_4332	-0.0198595	probable receptor-like protein kinase At2g47060
TransAb.k35.R1333331	-0.019837	---NA---
TransAb.k35.R1302919	0.0198114	43 kDa receptor-associated protein of the synapse isoform X1
TransAb.k35.R1238900	-0.0198094	ZP domain-containing protein
SOAP.k65.scaffold54870	-0.0197602	glyoxal reductase-like
TRINITY_DN73474_c3_g1_i6	-0.0196966	---NA---
Velvet.k75.Locus_14481_Transcript_4/6_Confidence_0.462_Length_1682	-0.0196327	DUF21 domain-containing protein At4g33700-like
Velvet.k75.Locus_35349_Transcript_1/1_Confidence_1.000_Length_946	0.0196289	cubilin
SOAP.k65.scaffold136822	-0.0196223	putative RNA-directed DNA polymerase from transposon BS
Velvet.k35.Locus_48361_Transcript_1/1_Confidence_1.000_Length_190	-0.0196154	---NA---
Velvet.k45.Locus_3423_Transcript_8/13_Confidence_0.114_Length_5399	-0.0195505	protein jagged-1b
TransAb.k65.S233319	0.0195411	PREDICTED: uncharacterized protein LOC105444166
Velvet.k55.Locus_12492_Transcript_1/1_Confidence_1.000_Length_1114	-0.0195246	receptor-type tyrosine-protein phosphatase beta
Velvet.k45.Locus_9835_Transcript_2/3_Confidence_0.889_Length_1947	-0.0193757	receptor-type tyrosine-protein phosphatase beta
TRINITY_DN74825_c0_g1_i1	0.0193586	cytochrome P450 2U1
SOAP.k35.scaffold37323	0.0193482	H/ACA ribonucleoprotein complex subunit 2-like protein
TRINITY_DN82080_c0_g1_i1	0.0193301	Thiolase-like protein
Velvet.k45.Locus_147086_Transcript_1/6_Confidence_0.760_Length_1778	-0.0193247	DUF21 domain-containing protein At4g33700-like
SOAP.k65.scaffold117045	-0.0193132	forkhead box protein D3
TRINITY_DN56674_c0_g1_i2	-0.0192693	integrin alpha-8-like
Velvet.k45.Locus_9208_Transcript_42/49_Confidence_0.080_Length_2758	0.0191749	protein glass-like
SOAP.k55.scaffold38195	0.019174	homeobox-containing protein 1 isoform X1
Velvet.k55.Locus_37882_Transcript_14/18_Confidence_0.500_Length_4217	0.0191466	protein NRDE2 homolog
SOAP.k85.scaffold2967	0.0191077	peptidyl-prolyl cis-trans isomerase FKBP2
SOAP.k45.scaffold70167	-0.0190823	synaptotagmin-15-like
SOAP.k75.C1197729	-0.0190751	---NA---
SOAP.k65.scaffold93217	-0.0190509	---NA---
Velvet.k45.Locus_32682_Transcript_9/12_Confidence_0.233_Length_4658	-0.0190019	protein rolling stone-like
SOAP.k55.C3247090	0.0189912	pre-rRNA-processing protein TSR1 homolog
Velvet.k35.Locus_9387_Transcript_9/16_Confidence_0.482_Length_1694	-0.0189683	proteinase R
TRINITY_DN60259_c3_g1_i5	-0.0189661	---NA---
Velvet.k65.Locus_32588_Transcript_35/40_Confidence_0.301_Length_3916	-0.018959	RNA-directed DNA polymerase from mobile element jockey-like
TransAb.k65.S277767	-0.0189589	putative DNA polymerase
SOAP.k45.scaffold84227	0.018925	NACHT domain- and WD repeat-containing protein 1-like isoform X1
TransAb.k65.S250302	0.0189035	secretagogin-like protein
SOAP.k45.scaffold7202	-0.0188288	PREDICTED: uncharacterized protein LOC105447310
Velvet.k65.Locus_1164_Transcript_71/94_Confidence_1.000_Length_177	-0.0188195	---NA---
SOAP.k75.C850051	-0.0187996	---NA---
TRINITY_DN94411_c1_g1_i1	-0.0187847	sushi, von Willebrand factor type A, EGF and pentraxin domain-containing protein 1
SOAP.k65.scaffold73683	-0.0187594	---NA---
TransAb.k85.S33499	-0.0187532	RNA-directed DNA polymerase from mobile element jockey
SOAP.k65.C1958637	-0.0187235	---NA---
TRINITY_DN82665_c9_g1_i1	-0.0186316	---NA---
SOAP.k35.scaffold14859	-0.0185922	ADP-ribosylation factor-like
TRINITY_DN68049_c1_g1_i7	0.0185556	neuronal acetylcholine receptor subunit alpha-10-like
TRINITY_DN74041_c2_g1_i2	0.0185361	allatostatin-A receptor-like
SOAP.k75.scaffold2092	-0.0185039	fibroblast growth factor receptor 3 isoform X4
TRINITY_DN69459_c4_g2_i1	-0.0184962	transmembrane protein 267
Velvet.k35.Locus_9387_Transcript_12/16_Confidence_0.518_Length_1677	-0.0184907	alkaline serine protease ver112
TRINITY_DN59399_c10_g1_i2	-0.0184471	---NA---
Velvet.k55.Locus_110870_Transcript_18/18_Confidence_0.250_Length_1568	-0.0184324	tyrosyl-DNA phosphodiesterase 2
Velvet.k55.Locus_47308_Transcript_1/7_Confidence_0.600_Length_2988	-0.0183506	serine protease, putative
TransAb.k45.R720037	0.0183383	protein unc-13 homolog C-like
Velvet.k35.Locus_4778_Transcript_22/23_Confidence_0.191_Length_3780	-0.0183102	guanine nucleotide-binding protein G(olf) subunit alpha-like isoform X1
TransAb.k35.R1337299	-0.0182797	cytochrome P450 1A1
SOAP.k65.C981426	-0.0182481	---NA---
TRINITY_DN83587_c1_g1_i1	0.0182456	neural cell adhesion molecule 1-like isoform X1
Velvet.k65.Locus_6428_Transcript_35/40_Confidence_0.231_Length_2813	-0.0182289	acyl-coenzyme A amino acid N-acyltransferase 1 isoform X2
TransAb.k35.S178240	0.0181955	steroid 17-alpha-hydroxylase/17,20 lyase-like
Velvet.k75.Locus_723_Transcript_1/1_Confidence_1.000_Length_1664	-0.0181696	diamine acetyltransferase 2
TRINITY_DN84666_c3_g1_i7	0.0181608	allene oxide synthase-lipoxygenase protein
Velvet.k35.Locus_12013_Transcript_12/13_Confidence_0.372_Length_9838	-0.0181572	fibrillin-1 isoform X1
TRINITY_DN69592_c6_g1_i6	-0.0181514	zonadhesin-like
SOAP.k45.C3179255	-0.018128	---NA---
Velvet.k35.Locus_9387_Transcript_11/16_Confidence_0.554_Length_1694	-0.0180891	cuticle-degrading serine protease-like
SOAP.k75.scaffold24071	-0.0180775	solute carrier family 15 member 4-like
Velvet.k85.Locus_32294_Transcript_1/1_Confidence_1.000_Length_2203	-0.0180003	dnaJ homolog subfamily B member 5
TransAb.k65.S146856	-0.0179448	---NA---
TRINITY_DN66799_c1_g1_i24	-0.0179372	actin cytoskeleton-regulatory complex protein PAN1-like
TRINITY_DN68760_c5_g1_i6	-0.0179177	---NA---
Velvet.k45.Locus_25297_Transcript_10/19_Confidence_0.267_Length_3138	-0.0178537	glucose-regulated protein 94
TransAb.k35.R1308309	-0.0178417	gag-pol polyprotein
SOAP.k85.C882515	0.0178367	glycine amidinotransferase, mitochondrial
TransAb.k35.S1295403	0.0178178	CRE-SUL-2 protein
SOAP.k65.C1976125	-0.0178164	---NA---
TRINITY_DN77713_c2_g1_i2	-0.0178156	dipeptidase 1
Velvet.k35.Locus_12878_Transcript_73/75_Confidence_0.071_Length_4162	-0.0177907	amine oxidase [flavin-containing] B
SOAP.k65.scaffold34547	-0.0177854	vascular endothelial growth factor C-like isoform X3
TRINITY_DN73615_c15_g1_i5	-0.0177445	---NA---
TRINITY_DN61915_c4_g3_i1	0.0177282	---NA---
SOAP.k55.scaffold30185	-0.0177237	muscarinic acetylcholine receptor M1-like
Velvet.k45.Locus_13302_Transcript_26/34_Confidence_0.493_Length_3989	-0.0176953	PREDICTED: uncharacterized protein LOC105442700
TransAb.k55.R493635	-0.017693	receptor-type tyrosine-protein phosphatase beta
SOAP.k65.C2147324	0.0176548	rhombotin-2
SOAP.k85.scaffold79632	-0.0176433	coiled-coil domain-containing protein 60-like isoform X3
SOAP.k45.C3588853	0.0176405	PREDICTED: uncharacterized protein LOC100890498
Velvet.k65.Locus_64387_Transcript_1/3_Confidence_0.500_Length_387	-0.0176377	predicted protein
SOAP.k45.scaffold15856	-0.0175962	tumor protein p63-regulated gene 1-like protein
Velvet.k45.Locus_18315_Transcript_1/2_Confidence_0.600_Length_682	-0.0175915	---NA---
Velvet.k35.Locus_33806_Transcript_3/9_Confidence_0.423_Length_1603	0.0175648	PREDICTED: uncharacterized protein LOC588535
TRINITY_DN79678_c4_g1_i7	-0.0175601	PREDICTED: uncharacterized protein LOC105447150
TRINITY_DN61915_c4_g3_i2	-0.0175458	---NA---
SOAP.k45.scaffold120687	-0.0175333	---NA---
Velvet.k55.Locus_142295_Transcript_3/4_Confidence_0.444_Length_3884	-0.0175291	low-density lipoprotein receptor-related protein 4-like
Velvet.k55.Locus_59814_Transcript_1/1_Confidence_1.000_Length_394	-0.0174913	---NA---
TRINITY_DN81690_c1_g1_i14	-0.017488	low-density lipoprotein receptor-related protein 4-like
Velvet.k45.Locus_11142_Transcript_23/26_Confidence_0.446_Length_1699	-0.0174784	phospholipid scramblase 1-like
TransAb.k35.S1393151	-0.0174696	---NA---
TRINITY_DN85407_c3_g1_i3	-0.0174688	tripartite motif-containing protein 5-like
TransAb.k55.S178723	-0.0174526	---NA---
SOAP.k85.C494708	-0.0174324	---NA---
Velvet.k55.Locus_159087_Transcript_1/1_Confidence_1.000_Length_403	-0.017427	---NA---
Velvet.k45.Locus_16060_Transcript_18/20_Confidence_0.175_Length_3951	-0.0174049	methylcrotonoyl-CoA carboxylase beta chain, mitochondrial
Velvet.k65.Locus_27914_Transcript_5/6_Confidence_0.643_Length_2887	-0.0173976	acid-sensing ion channel 1-like
Velvet.k85.Locus_15874_Transcript_1/2_Confidence_0.800_Length_2478	-0.0173855	inactive carboxypeptidase-like protein X2
TRINITY_DN59499_c8_g1_i2	-0.0173849	---NA---
SOAP.k35.scaffold105495	0.017382	GTP:AMP phosphotransferase AK3, mitochondrial isoform X1
SOAP.k35.scaffold131942	-0.0173601	galanin receptor type 2
SOAP.k85.scaffold28804	0.0173256	cell adhesion molecule 2-like
SOAP.k35.C4252753	-0.0173129	histone acetyltransferase p300-like isoform X1
TransAb.k45.R741891	0.0173011	aquaporin-2-like isoform X3
Velvet.k75.Locus_21692_Transcript_18/24_Confidence_0.384_Length_2794	-0.0172875	heat shock 70 kDa protein IV-like
SOAP.k45.C3402271	-0.0172692	---NA---
TransAb.k75.S45018	-0.017258	---NA---
SOAP.k85.scaffold63793	0.0172514	---NA---
SOAP.k85.C709146	-0.017238	---NA---
SOAP.k55.scaffold68796	-0.0172198	---NA---
TransAb.k55.S264735	-0.0171616	---NA---
SOAP.k35.scaffold100280	0.0171613	glutamine--tRNA ligase
SOAP.k45.scaffold149069	-0.0171548	homeobox protein unc-4 homolog
SOAP.k75.scaffold65713	-0.0171392	---NA---
Velvet.k45.Locus_28603_Transcript_10/10_Confidence_0.718_Length_3049	-0.0171341	monocarboxylate transporter 5-like
TRINITY_DN60719_c0_g1_i2	-0.0171295	uncharacterized protein LOC110990359
SOAP.k75.C1438687	-0.0171242	cytochrome P450 2J6
Velvet.k85.Locus_79003_Transcript_1/1_Confidence_1.000_Length_341	0.0170892	protein PRY2
SOAP.k65.scaffold137414	-0.0170746	M-phase phosphoprotein 8 isoform X3
Velvet.k75.Locus_31554_Transcript_52/60_Confidence_0.132_Length_3477	0.0170593	phosphopantothenoylcysteine decarboxylase subunit SIS2-like
SOAP.k75.C1184457	-0.01705	---NA---
Velvet.k75.Locus_66325_Transcript_1/2_Confidence_0.750_Length_3239	0.017031	low density lipoprotein receptor adapter protein 1-like
SOAP.k65.scaffold84826	-0.0169953	reticulon-4-interacting protein 1, mitochondrial
TRINITY_DN87465_c2_g4_i2	0.0169864	---NA---
SOAP.k65.scaffold98651	-0.016935	G-protein coupled receptor 64-like
Velvet.k75.Locus_11903_Transcript_8/9_Confidence_0.545_Length_3412	-0.0168995	PREDICTED: uncharacterized protein LOC105445056
SOAP.k75.C1429477	0.0168788	PREDICTED: uncharacterized protein LOC576628
SOAP.k75.scaffold65534	-0.0168703	carbohydrate sulfotransferase 11-like
Velvet.k45.Locus_106871_Transcript_4/6_Confidence_0.615_Length_630	0.0168468	---NA---
Velvet.k35.Locus_12317_Transcript_7/13_Confidence_0.575_Length_4193	-0.0167692	PREDICTED: uncharacterized protein LOC100892621
Velvet.k35.Locus_81863_Transcript_1/1_Confidence_1.000_Length_605	-0.0167381	---NA---
TransAb.k45.R658350	-0.016732	DNA excision repair protein ERCC-6
TransAb.k75.R156401	0.0167189	---NA---
Velvet.k65.Locus_1250_Transcript_4/4_Confidence_0.700_Length_2762	-0.0167062	intracellular protein transport protein USO1-like
Velvet.k65.Locus_2187_Transcript_13/52_Confidence_1.000_Length_444	-0.0167015	---NA---
Velvet.k65.Locus_35506_Transcript_7/12_Confidence_0.686_Length_5887	-0.0166854	putative enzymatic polyprotein
Velvet.k65.Locus_58673_Transcript_4/10_Confidence_0.667_Length_3445	-0.016668	cytochrome P450 2U1
Velvet.k45.Locus_9208_Transcript_44/49_Confidence_0.088_Length_2796	0.0166426	protein glass-like
SOAP.k75.C332560	-0.0166293	---NA---
Velvet.k65.Locus_135758_Transcript_4/4_Confidence_0.833_Length_3388	-0.0165975	sushi, von Willebrand factor type A, EGF and pentraxin domain-containing protein 1-like
SOAP.k65.scaffold51773	-0.0165955	short transient receptor potential channel 6
Velvet.k35.Locus_6635_Transcript_3/4_Confidence_0.500_Length_386	0.0165831	---NA---
SOAP.k35.scaffold122313	-0.0165739	ribonuclease P/MRP protein subunit POP5
TransAb.k55.R460877	0.0165718	PREDICTED: uncharacterized protein LOC105440781
TRINITY_DN76195_c2_g1_i3	0.0165669	haloacid dehalogenase-like hydrolase domain-containing protein 3
SOAP.k35.C3522276	-0.0165667	---NA---
Velvet.k35.Locus_66206_Transcript_15/20_Confidence_0.308_Length_1859	-0.0165619	PREDICTED: uncharacterized protein LOC105438741
Velvet.k65.Locus_120668_Transcript_1/2_Confidence_0.571_Length_2199	0.0165425	somatostatin receptor type 2-like
TransAb.k65.S247277	-0.016536	---NA---
SOAP.k65.C1175453	-0.0165304	---NA---
Velvet.k35.Locus_23150_Transcript_3/10_Confidence_0.609_Length_11473	-0.0165209	neurogenic locus notch homolog protein 2-like isoform X1
Velvet.k65.Locus_52647_Transcript_8/10_Confidence_0.308_Length_2810	-0.0165111	toll-like receptor 3
SOAP.k35.scaffold125982	-0.0165063	cat eye syndrome critical region protein 6 homolog
TRINITY_DN90405_c0_g1_i1	0.0164787	protocadherin Fat 4-like
TRINITY_DN58217_c0_g1_i4	-0.0164731	---NA---
SOAP.k55.scaffold11090	-0.0164724	F-box only protein 8-like
TransAb.k35.S615369	0.0164439	PREDICTED: uncharacterized protein LOC105444287
Velvet.k35.Locus_59257_Transcript_7/7_Confidence_0.565_Length_2013	-0.0164396	selenoprotein O-like
SOAP.k85.scaffold20584	-0.0164343	---NA---
SOAP.k35.scaffold107876	-0.0164074	putative glycoprotein 3-alpha-L-fucosyltransferase A-like
Velvet.k35.Locus_3604_Transcript_9/10_Confidence_0.343_Length_705	-0.0164067	---NA---
TransAb.k35.R1301904	-0.0163887	transmembrane protein 26
TRINITY_DN58464_c0_g1_i1	-0.0163825	---NA---
Velvet.k35.Locus_16130_Transcript_3/9_Confidence_0.600_Length_15084	-0.0163784	laminin subunit alpha-2
TRINITY_DN76989_c0_g1_i1	-0.0163501	---NA---
SOAP.k85.C682172	-0.0163407	---NA---
SOAP.k65.scaffold64664	-0.0163354	cholinesterase 1-like
Velvet.k65.Locus_5935_Transcript_13/16_Confidence_0.235_Length_3180	-0.0163327	ankyrin repeat and protein kinase domain-containing protein 1-like
TRINITY_DN94545_c2_g1_i1	0.0163177	band 7 protein AGAP004871-like
SOAP.k75.scaffold49314	-0.0162927	visual system homeobox 2
Velvet.k65.Locus_35951_Transcript_1/1_Confidence_1.000_Length_493	-0.0162898	---NA---
SOAP.k35.scaffold33878	0.0162834	monocarboxylate transporter 13-like
TRINITY_DN85602_c0_g2_i10	-0.0162798	proteinase R
SOAP.k65.C1534366	-0.0162417	---NA---
Velvet.k45.Locus_48830_Transcript_10/10_Confidence_0.355_Length_4302	-0.0162263	DNA-binding protein RFX6
Velvet.k65.Locus_59373_Transcript_1/2_Confidence_0.750_Length_9185	-0.0162255	deleted in malignant brain tumors 1 protein-like
Velvet.k35.Locus_46236_Transcript_10/10_Confidence_0.583_Length_2432	-0.0162251	monocarboxylate transporter 3-like
SOAP.k65.scaffold108192	-0.0162105	---NA---
Velvet.k65.Locus_52647_Transcript_7/10_Confidence_0.385_Length_3626	-0.016195	toll-like receptor 3
Velvet.k35.Locus_32399_Transcript_1/8_Confidence_0.632_Length_1464	-0.0161926	retinol dehydrogenase 8-like
Velvet.k45.Locus_30806_Transcript_4/4_Confidence_0.400_Length_400	0.0161598	tubulin alpha chain-like
SOAP.k45.scaffold141113	-0.0161326	Tumor necrosis factor receptor superfamily member 27
SOAP.k65.C1943791	-0.0161309	---NA---
TRINITY_DN92131_c1_g1_i6	-0.0160949	cuticle-degrading protease
Velvet.k55.Locus_63149_Transcript_1/1_Confidence_1.000_Length_1612	0.0160804	transmembrane protein 184B
Velvet.k55.Locus_66806_Transcript_2/4_Confidence_0.562_Length_2595	-0.0160608	low-density lipoprotein receptor-related protein 4-like
TRINITY_DN61081_c0_g1_i12	-0.0160522	High mobility group nucleosome-binding domain-containing protein 5
TransAb.k35.R1249908	0.0160251	cubilin
Velvet.k45.Locus_24968_Transcript_1/2_Confidence_0.750_Length_1003	-0.0160121	---NA---
TRINITY_DN62356_c2_g4_i3	-0.0160102	---NA---
TRINITY_DN68923_c4_g1_i5	0.0159806	hypothetical protein BSL78_09438
TRINITY_DN94594_c1_g2_i1	-0.0159631	phosphopantothenoylcysteine decarboxylase subunit SIS2-like
Velvet.k85.Locus_14802_Transcript_2/2_Confidence_0.750_Length_990	-0.0159578	---NA---
Velvet.k45.Locus_10404_Transcript_1/3_Confidence_0.846_Length_3009	-0.015956	homeobox protein ARX
SOAP.k35.scaffold6408	-0.0159429	alkaline phosphatase-like
Velvet.k35.Locus_60763_Transcript_12/18_Confidence_0.580_Length_3915	-0.0159307	RNA-directed DNA polymerase from mobile element jockey-like
TRINITY_DN86526_c0_g1_i2	-0.015922	Immunoglobulin domain containing protein
Velvet.k45.Locus_8044_Transcript_1/9_Confidence_0.441_Length_520	0.015921	---NA---
TransAb.k45.S633848	-0.0159053	---NA---
Velvet.k55.Locus_11588_Transcript_14/15_Confidence_0.451_Length_3430	-0.015873	protein NLRC5-like
TransAb.k75.S3284	-0.0158688	---NA---
SOAP.k35.scaffold131639	-0.0158608	amiloride-sensitive sodium channel subunit alpha-like
TRINITY_DN65839_c2_g1_i1	-0.0158404	protein NLRC5
Velvet.k45.Locus_9909_Transcript_23/103_Confidence_1.000_Length_281	0.0158323	---NA---
SOAP.k85.scaffold4546	-0.0158293	---NA---
Velvet.k65.Locus_2869_Transcript_1/6_Confidence_0.222_Length_1488	0.0158106	extracellular tyrosine-protein kinase PKDCC-like
SOAP.k55.scaffold112602	0.015797	---NA---
Velvet.k35.Locus_124228_Transcript_5/5_Confidence_0.700_Length_662	-0.015791	protein fem-1 homolog A-A-like
TransAb.k35.R1297836	-0.0157885	---NA---
TransAb.k65.S184721	0.0157875	---NA---
TRINITY_DN94134_c2_g2_i4	0.0157731	probable E3 ubiquitin-protein ligase HERC4
TransAb.k55.S237599	-0.0157117	RNA-directed DNA polymerase from mobile element jockey-like
SOAP.k35.C4122257	-0.0157046	---NA---
TransAb.k75.S146692	-0.0157039	---NA---
SOAP.k85.C715086	-0.015689	echinoidin isoform X1
TRINITY_DN77226_c0_g1_i4	-0.0156812	alpha-1D adrenergic receptor-like
SOAP.k85.scaffold78060	-0.0156756	gag-pol polyprotein
TransAb.k85.S41511	0.0156663	---NA---
TRINITY_DN83447_c0_g1_i13	-0.0156654	globin-like protein
Velvet.k45.Locus_10910_Transcript_70/77_Confidence_0.339_Length_7400	-0.015663	plexin-B-like isoform X1
TransAb.k65.S55854	0.0156597	tctex1 domain-containing protein 2
Velvet.k65.Locus_32588_Transcript_36/40_Confidence_0.177_Length_2168	-0.0156536	putative RNA-directed DNA polymerase from transposon X-element
TransAb.k75.S143443	-0.015579	---NA---
TRINITY_DN61968_c2_g1_i1	-0.0155778	---NA---
SOAP.k55.scaffold73735	-0.0155776	---NA---
SOAP.k45.scaffold81710	0.0155721	---NA---
Velvet.k35.Locus_111541_Transcript_2/10_Confidence_0.558_Length_3859	-0.0155664	scavenger receptor class F member 1-like
TRINITY_DN84968_c0_g1_i5	-0.0155538	mesenchyme-specific cell surface glycoprotein
Velvet.k55.Locus_3636_Transcript_30/34_Confidence_0.317_Length_6772	-0.0155534	monocarboxylate transporter 12-like
Velvet.k65.Locus_24754_Transcript_2/4_Confidence_0.500_Length_1390	-0.0155351	---NA---
TRINITY_DN85970_c1_g1_i12	-0.0155335	insulin-like growth factor-binding protein complex acid labile subunit isoform X1
SOAP.k75.C1240421	-0.0155279	galactose-specific lectin nattectin-like
Velvet.k55.Locus_1127_Transcript_10196/20461_Confidence_1.000_Length_231	-0.0155235	---NA---
TRINITY_DN78856_c0_g2_i15	0.0155173	U3 small nucleolar RNA-associated protein 25-like
TRINITY_DN54879_c0_g1_i5	0.0155088	protein RRP5 homolog
TRINITY_DN94014_c4_g1_i6	0.0155052	tubulin alpha-1A chain-like isoform X2
Velvet.k45.Locus_4979_Transcript_8/13_Confidence_0.623_Length_3583	-0.0154869	tripartite motif-containing protein 5-like
Velvet.k55.Locus_97497_Transcript_2/2_Confidence_0.833_Length_408	-0.0154842	---NA---
Velvet.k75.Locus_23287_Transcript_1/8_Confidence_0.682_Length_2916	-0.0154759	PAXIP1-associated glutamate-rich protein 1-like
Velvet.k55.Locus_8088_Transcript_17/17_Confidence_0.346_Length_3680	-0.0154693	sulfotransferase family cytosolic 1B member 1-like
Velvet.k45.Locus_6756_Transcript_4/5_Confidence_0.429_Length_436	-0.015468	---NA---
Velvet.k45.Locus_43784_Transcript_1/10_Confidence_0.476_Length_2527	-0.0154679	death domain-containing protein CRADD-like
TransAb.k55.R449999	-0.0154614	cytochrome b561
SOAP.k55.C2498991	-0.0154508	---NA---
TRINITY_DN78570_c0_g2_i1	-0.015447	---NA---
TRINITY_DN66385_c1_g1_i8	-0.0154358	---NA---
Velvet.k65.Locus_21315_Transcript_6/10_Confidence_0.310_Length_1117	0.0154304	predicted protein
SOAP.k55.C3165244	-0.0154282	---NA---
SOAP.k45.scaffold90308	-0.0153907	proline-rich transmembrane protein 4-like
TransAb.k65.S93810	-0.0153819	---NA---
Velvet.k65.Locus_11876_Transcript_23/31_Confidence_0.419_Length_8588	-0.0153695	fibrillin-1 isoform X2
Velvet.k35.Locus_36664_Transcript_3/11_Confidence_0.395_Length_4314	-0.0153583	G-protein coupled receptor moody-like
TransAb.k65.S5563	0.0153418	melatonin receptor type 1B-B-like
Velvet.k35.Locus_3993_Transcript_30/36_Confidence_0.260_Length_4533	-0.0153416	PREDICTED: uncharacterized protein LOC105446121
SOAP.k35.scaffold130111	-0.0153224	---NA---
Velvet.k55.Locus_40622_Transcript_1/6_Confidence_0.538_Length_3426	-0.0153107	ST8 alpha-N-acetyl-neuraminide alpha-2,8-sialyltransferase 7
Velvet.k65.Locus_34337_Transcript_10/13_Confidence_0.684_Length_5055	-0.0153027	tripartite motif-containing protein 45-like
SOAP.k55.C2091741	-0.0152953	---NA---
TransAb.k35.R1233677	-0.0152822	ankyrin repeat domain-containing protein 50-like
TRINITY_DN75845_c0_g1_i1	-0.0152822	major yolk protein
SOAP.k55.scaffold142586	-0.0152294	protein mab-21-like 2
Velvet.k55.Locus_14009_Transcript_5/13_Confidence_0.424_Length_2129	-0.0152229	tubulin beta chain isoform X1
Velvet.k55.Locus_27913_Transcript_5/5_Confidence_0.500_Length_654	0.0152143	Tubulin alpha-1D chain
Velvet.k65.Locus_173499_Transcript_1/1_Confidence_1.000_Length_729	-0.0152038	---NA---
Velvet.k55.Locus_106101_Transcript_2/2_Confidence_0.933_Length_477	-0.0151879	PREDICTED: uncharacterized protein LOC100893955
TRINITY_DN74076_c2_g1_i9	-0.0151708	---NA---
SOAP.k65.scaffold72938	-0.0151666	PREDICTED: uncharacterized protein LOC105447550
TRINITY_DN57697_c0_g2_i2	-0.0151629	phospholipid scramblase 1
Velvet.k75.Locus_13969_Transcript_1/8_Confidence_0.680_Length_5185	-0.0151359	L-ascorbate oxidase-like
Velvet.k45.Locus_33665_Transcript_3/6_Confidence_0.400_Length_1693	0.0151292	retinol dehydrogenase 8
Velvet.k55.Locus_4636_Transcript_23/24_Confidence_0.079_Length_790	-0.0151263	RNA-directed DNA polymerase from mobile element jockey
TRINITY_DN90320_c3_g3_i4	-0.015126	rab GDP dissociation inhibitor alpha
TRINITY_DN58224_c1_g1_i1	-0.0151252	hyalin isoform X2
TRINITY_DN89183_c1_g1_i15	-0.0151071	protein FAM186A
SOAP.k65.C2105020	-0.0150973	PREDICTED: uncharacterized protein LOC105438197
Velvet.k45.Locus_187250_Transcript_4/5_Confidence_0.296_Length_1950	0.0150962	cell wall integrity and stress response component 2-like
Velvet.k35.Locus_27609_Transcript_10/12_Confidence_0.190_Length_4921	-0.015092	cartilage oligomeric matrix protein-like
TRINITY_DN95128_c3_g1_i2	0.0150854	matrix metalloproteinase-16
SOAP.k85.scaffold79266	0.0150821	protein dispatched homolog 1
TransAb.k45.S511608	0.0150811	---NA---
TransAb.k45.R757579	0.0150694	---NA---
TRINITY_DN88269_c0_g1_i1	-0.0150521	PREDICTED: uncharacterized protein LOC100893181
SOAP.k55.C2344325	-0.0150371	---NA---
TransAb.k45.R697136	-0.0150231	centromere protein V
TransAb.k85.S37546	-0.0150174	---NA---
SOAP.k35.scaffold81737	-0.0150074	---NA---
Velvet.k55.Locus_19059_Transcript_5/14_Confidence_0.156_Length_1105	-0.0150055	co-chaperone-curved DNA binding protein A
SOAP.k55.C2141123	-0.0150043	---NA---
Velvet.k65.Locus_19065_Transcript_1/4_Confidence_0.500_Length_3153	-0.014994	phospholipid scramblase 2-like
TRINITY_DN74525_c0_g1_i5	0.0149885	RNA-directed DNA polymerase from mobile element jockey-like
TransAb.k55.R450714	0.0149759	---NA---
TRINITY_DN84728_c2_g5_i1	-0.0149596	---NA---
SOAP.k55.C1743360	-0.0149486	---NA---
Velvet.k45.Locus_13029_Transcript_2/6_Confidence_0.667_Length_2048	-0.0149335	---NA---
Velvet.k55.Locus_41138_Transcript_6/10_Confidence_0.577_Length_3669	-0.0149304	mesenchyme-specific cell surface glycoprotein
SOAP.k35.C4250427	0.0149219	betaine--homocysteine S-methyltransferase 1-like
Velvet.k65.Locus_170255_Transcript_2/4_Confidence_0.556_Length_2662	0.0149206	AF321314_133.4kDa cortical vesicle protein CV34-7
SOAP.k75.C818095	-0.0148881	---NA---
TRINITY_DN66940_c2_g3_i5	-0.014885	glutamic acid-rich protein-like
TRINITY_DN67692_c2_g1_i21	-0.0148827	---NA---
Velvet.k65.Locus_137734_Transcript_2/4_Confidence_0.667_Length_2386	-0.0148701	tubulin beta-4B chain-like
Velvet.k35.Locus_7394_Transcript_1/1_Confidence_1.000_Length_577	0.0148599	protein sickie isoform X2
TransAb.k35.R1274819	0.0148307	IgGFc-binding protein-like
TransAb.k35.S154240	-0.0148275	---NA---
TRINITY_DN79863_c2_g1_i1	-0.0148198	---NA---
SOAP.k75.C1417943	0.0148169	epidermal growth factor II precursor
Velvet.k55.Locus_1127_Transcript_11456/20461_Confidence_1.000_Length_231	-0.0148087	---NA---
TRINITY_DN61792_c3_g1_i2	-0.0147979	---NA---
Velvet.k35.Locus_10353_Transcript_3/4_Confidence_0.444_Length_851	-0.0147787	---NA---
SOAP.k45.scaffold40022	-0.0147628	ankyrin repeat domain-containing protein 50-like
TransAb.k65.S53831	-0.0147562	---NA---
TRINITY_DN89837_c4_g3_i1	-0.0147412	---NA---
TRINITY_DN79230_c4_g1_i11	-0.0147115	---NA---
TransAb.k45.R747580	-0.0147102	---NA---
TRINITY_DN136268_c0_g1_i1	-0.0147073	---NA---
TRINITY_DN91282_c0_g1_i3	0.0146972	beta-galactosidase
TransAb.k45.S24563	-0.0146935	---NA---
SOAP.k35.scaffold90376	-0.0146882	multiple epidermal growth factor-like domains protein 10
SOAP.k55.C2821455	-0.014685	---NA---
Velvet.k75.Locus_45896_Transcript_1/3_Confidence_0.429_Length_776	-0.0146609	---NA---
SOAP.k85.scaffold51860	0.0146455	gem-associated protein 7
Velvet.k45.Locus_13205_Transcript_3/6_Confidence_0.667_Length_3868	-0.0146273	rhamnose-binding lectin-like
TRINITY_DN64410_c3_g2_i2	-0.0146255	potassium channel subfamily K member 1-like
Velvet.k55.Locus_46677_Transcript_6/7_Confidence_0.520_Length_993	0.0146164	carbonyl reductase [NADPH] 1
TRINITY_DN62393_c6_g3_i8	-0.0146092	---NA---
Velvet.k35.Locus_17382_Transcript_1/9_Confidence_0.517_Length_2701	0.0146075	FERM domain-containing protein 3
Velvet.k55.Locus_4458_Transcript_54/63_Confidence_0.153_Length_5033	-0.0146004	monocarboxylate transporter 7-like
TRINITY_DN91370_c0_g2_i11	0.0145993	ETS homologous factor
Velvet.k45.Locus_2963_Transcript_1/3_Confidence_0.667_Length_4715	-0.014598	carbohydrate sulfotransferase 3-like
TransAb.k55.R478580	-0.0145933	histone-lysine N-methyltransferase SETMAR
TRINITY_DN63099_c8_g1_i1	-0.0145931	---NA---
TRINITY_DN85224_c6_g1_i13	-0.01459	transient receptor potential cation channel subfamily A member 1 homolog
Velvet.k45.Locus_36946_Transcript_2/8_Confidence_0.381_Length_1235	0.0145884	mpv17-like protein 2
TRINITY_DN87664_c2_g1_i3	-0.0145839	---NA---
TRINITY_DN77761_c0_g1_i1	-0.0145799	sodium/glucose cotransporter 4
Velvet.k45.Locus_7814_Transcript_4/8_Confidence_0.300_Length_1099	-0.0145662	branched-chain-amino-acid aminotransferase-like protein 1 isoform X1
SOAP.k45.scaffold65048	-0.0145661	---NA---
SOAP.k55.C2766489	0.014564	---NA---
TRINITY_DN66227_c2_g2_i7	-0.0145638	tripartite motif-containing protein 45-like
Velvet.k55.Locus_34474_Transcript_20/26_Confidence_0.383_Length_4264	-0.0145518	predicted protein
TransAb.k45.R680249	-0.0145491	choline dehydrogenase, mitochondrial-like
SOAP.k45.scaffold139405	-0.014547	rab-like protein 3 isoform X1
SOAP.k55.C3146368	-0.0145372	---NA---
SOAP.k75.C814591	-0.0145303	---NA---
Velvet.k75.Locus_1200_Transcript_16/25_Confidence_0.250_Length_1282	-0.0145297	nectin variant 2 precursor
SOAP.k65.scaffold118400	-0.0145276	---NA---
Velvet.k55.Locus_43288_Transcript_2/2_Confidence_0.750_Length_426	-0.0145261	---NA---
Velvet.k45.Locus_125717_Transcript_5/5_Confidence_0.778_Length_1533	0.0145239	low-density lipoprotein receptor-related protein 4-like
Velvet.k35.Locus_7066_Transcript_2/2_Confidence_0.667_Length_916	-0.0145228	---NA---
TRINITY_DN70967_c0_g2_i7	0.014486	tubulin alpha-3 chain-like
TRINITY_DN71418_c10_g1_i1	-0.0144803	---NA---
SOAP.k55.scaffold104965	0.0144721	MOB kinase activator-like 3
Velvet.k35.Locus_15963_Transcript_10/12_Confidence_0.333_Length_6949	-0.0144711	low-density lipoprotein receptor-related protein 2-like
TRINITY_DN89422_c2_g3_i6	-0.0144704	PREDICTED: uncharacterized protein LOC105441778
Velvet.k55.Locus_13617_Transcript_1/10_Confidence_0.679_Length_11246	-0.0144609	deleted in malignant brain tumors 1 protein-like
SOAP.k35.scaffold124734	-0.0144551	---NA---
SOAP.k75.C1394647	-0.0144533	serine/threonine-protein phosphatase 6 regulatory ankyrin repeat subunit B-like
Velvet.k75.Locus_47327_Transcript_4/12_Confidence_0.295_Length_2132	0.014442	protein ABHD11
Velvet.k35.Locus_36586_Transcript_1/10_Confidence_0.500_Length_2973	-0.0144382	angiotensin-converting enzyme
TransAb.k65.S195561	0.014432	tctex1 domain-containing protein 2
SOAP.k75.C946108	-0.014428	---NA---
Velvet.k65.Locus_30473_Transcript_4/6_Confidence_0.684_Length_1899	0.014425	nucleolar and coiled-body phosphoprotein 1
Velvet.k85.Locus_31915_Transcript_2/2_Confidence_0.667_Length_604	0.0144249	Ankyrin repeat domain-containing protein 54
TRINITY_DN78386_c1_g1_i2	-0.0144134	calcium/calmodulin-dependent 3',5'-cyclic nucleotide phosphodiesterase 1A-like isoform X5
TRINITY_DN89993_c3_g1_i5	-0.0144102	---NA---
Velvet.k45.Locus_10473_Transcript_15/21_Confidence_0.405_Length_2839	-0.0143829	N-acetylated-alpha-linked acidic dipeptidase 2
Velvet.k45.Locus_117155_Transcript_3/7_Confidence_0.619_Length_3498	-0.0143733	splicing factor U2af large subunit A-like
Velvet.k35.Locus_95055_Transcript_3/4_Confidence_0.800_Length_889	-0.0143683	---NA---
TRINITY_DN67775_c2_g1_i2	-0.0143611	---NA---
TRINITY_DN91811_c1_g1_i12	0.0143474	UPF0454 protein C12orf49 homolog
Velvet.k45.Locus_68882_Transcript_4/5_Confidence_0.500_Length_342	-0.0143432	---NA---
Velvet.k55.Locus_108031_Transcript_1/1_Confidence_1.000_Length_481	-0.0143424	---NA---
Velvet.k45.Locus_17397_Transcript_5/10_Confidence_0.433_Length_2109	-0.0143196	PREDICTED: uncharacterized protein LOC100888670
TransAb.k55.S362943	-0.0143192	---NA---
Velvet.k35.Locus_30580_Transcript_1/9_Confidence_0.531_Length_6645	0.0143173	PREDICTED: uncharacterized protein LOC100888018
SOAP.k65.C2056186	0.0143106	PREDICTED: uncharacterized protein LOC100893926
SOAP.k55.C2548345	0.014299	---NA---
SOAP.k35.scaffold26508	0.0142883	PREDICTED: uncharacterized protein LOC584119
TransAb.k35.R1242567	0.0142771	sushi, von Willebrand factor type A, EGF and pentraxin domain-containing protein 1-like
Velvet.k55.Locus_4617_Transcript_1/2_Confidence_0.917_Length_1549	-0.0142759	nectin variant 2 precursor
TransAb.k35.S649363	-0.0142677	---NA---
TransAb.k75.S78893	-0.0142564	---NA---
Velvet.k45.Locus_6064_Transcript_47/51_Confidence_0.315_Length_6985	-0.0142455	probable E3 ubiquitin-protein ligase HERC4
Velvet.k75.Locus_30876_Transcript_12/15_Confidence_0.617_Length_5936	-0.0142303	probable helicase senataxin
SOAP.k35.scaffold37079	-0.0142294	angiotensin-converting enzyme
TRINITY_DN59059_c1_g1_i2	-0.0142287	tubulin beta-4B chain-like
SOAP.k35.C4081900	-0.0142129	---NA---
TRINITY_DN89299_c2_g1_i1	-0.0142125	---NA---
Velvet.k45.Locus_92195_Transcript_2/3_Confidence_0.875_Length_629	0.0142124	Tubulin alpha-1D chain
TRINITY_DN83860_c0_g3_i3	-0.0142063	PREDICTED: uncharacterized protein LOC100890323
TransAb.k55.S308086	-0.0141993	---NA---
Velvet.k55.Locus_54963_Transcript_5/7_Confidence_0.536_Length_1769	-0.0141988	---NA---
TRINITY_DN90542_c1_g1_i1	0.0141968	choline transporter-like protein 2 isoform X1
Velvet.k35.Locus_4913_Transcript_24/27_Confidence_0.263_Length_2668	-0.0141968	monocarboxylate transporter 12-like
SOAP.k85.scaffold37191	-0.0141935	tubulin beta-4B chain
SOAP.k85.C761992	0.0141934	glia maturation factor beta
SOAP.k45.scaffold96271	-0.0141907	---NA---
TRINITY_DN64343_c2_g5_i2	0.0141872	---NA---
TRINITY_DN64304_c1_g1_i10	-0.0141636	Transposon TX1 uncharacterized 149 kDa protein
TRINITY_DN41679_c0_g1_i1	-0.0141613	PREDICTED: uncharacterized protein LOC762375
Velvet.k35.Locus_12078_Transcript_12/12_Confidence_0.590_Length_3871	0.0141593	E3 ubiquitin-protein ligase AMFR
SOAP.k35.scaffold40793	0.014156	---NA---
Velvet.k65.Locus_18986_Transcript_1/1_Confidence_1.000_Length_1090	-0.0141554	RNA-directed DNA polymerase from mobile element jockey
TransAb.k65.S106805	-0.0141506	---NA---
TRINITY_DN83711_c3_g2_i1	-0.0141493	---NA---
Velvet.k35.Locus_23225_Transcript_6/7_Confidence_0.514_Length_1573	0.0141397	ribosome biogenesis protein BRX1 homolog
SOAP.k45.scaffold101681	0.0141379	tripartite motif-containing protein 5-like
Velvet.k65.Locus_20090_Transcript_61/68_Confidence_0.098_Length_2002	-0.0141372	four-jointed box protein 1-like
SOAP.k35.scaffold43876	-0.0141301	---NA---
Velvet.k55.Locus_8339_Transcript_4/6_Confidence_0.615_Length_2340	-0.0141206	PREDICTED: uncharacterized protein LOC754270 isoform X1
Velvet.k55.Locus_1158_Transcript_10/18_Confidence_0.278_Length_3194	0.0141162	GLIPR1-like protein 1-like
TransAb.k45.S287814	0.0141044	---NA---
SOAP.k35.C4135509	-0.0140882	---NA---
SOAP.k85.C549848	-0.0140873	---NA---
TRINITY_DN83089_c0_g1_i17	-0.0140849	G-protein coupled receptor 126-like
Velvet.k35.Locus_26574_Transcript_23/25_Confidence_0.396_Length_5736	-0.0140815	G-protein coupled receptor GRL101-like
TransAb.k35.S993237	-0.0140737	heparan sulfate glucosamine 3-O-sulfotransferase 1-like
SOAP.k35.scaffold13495	0.0140731	phosphatidylinositol N-acetylglucosaminyltransferase subunit C
SOAP.k75.C1283005	-0.0140673	serine/arginine-rich splicing factor RS31-like isoform X1
TRINITY_DN74251_c2_g1_i1	-0.0140658	---NA---
Velvet.k65.Locus_20907_Transcript_3/3_Confidence_0.700_Length_670	-0.0140625	---NA---
Velvet.k45.Locus_165351_Transcript_1/3_Confidence_0.793_Length_406	-0.0140583	---NA---
TRINITY_DN70418_c1_g1_i9	-0.0140563	---NA---
SOAP.k85.C371667	-0.0140476	---NA---
SOAP.k55.C2865195	0.0140282	splicing factor 3A subunit 3
SOAP.k85.C681706	-0.01402	---NA---
SOAP.k35.scaffold78537	-0.0140187	---NA---
Velvet.k65.Locus_42696_Transcript_1/2_Confidence_0.923_Length_2798	-0.0140172	Transposon TX1 uncharacterized 149 kDa protein
SOAP.k65.scaffold82802	0.0140169	mRNA turnover protein 4 homolog
SOAP.k65.scaffold136002	-0.014011	solute carrier organic anion transporter family member 3A1 isoform X2
SOAP.k65.scaffold95418	-0.0140076	Innexin unc-9
TransAb.k65.S240304	-0.0140061	---NA---
Velvet.k35.Locus_12525_Transcript_3/3_Confidence_0.750_Length_2952	-0.0139999	scavenger receptor cysteine-rich domain superfamily protein
TRINITY_DN86722_c3_g1_i10	-0.0139995	---NA---
TRINITY_DN75968_c4_g1_i1	-0.0139904	---NA---
TRINITY_DN56133_c0_g1_i5	-0.0139893	putative RNA-directed DNA polymerase from transposon X-element
TRINITY_DN93826_c1_g1_i2	-0.013984	---NA---
SOAP.k75.scaffold52562	0.0139756	GTP-binding protein Rit1
SOAP.k55.scaffold131866	-0.0139625	---NA---
TRINITY_DN72216_c0_g1_i5	0.0139596	receptor-type tyrosine-protein phosphatase S-like
SOAP.k35.C4237197	-0.0139499	putative golgin subfamily A member 6-like protein 3
Velvet.k65.Locus_21315_Transcript_4/10_Confidence_0.357_Length_534	0.0139493	tubulin alpha-1C chain-like
Velvet.k45.Locus_121717_Transcript_1/2_Confidence_0.867_Length_748	-0.0139422	---NA---
SOAP.k55.scaffold136037	-0.01394	ketohexokinase isoform X3
TransAb.k55.R431775	-0.0139389	---NA---
TransAb.k35.R1339543	-0.0139366	---NA---
TRINITY_DN72695_c2_g1_i3	-0.0139345	putative fibropellin-1-like
TRINITY_DN94163_c1_g1_i4	0.0139317	---NA---
Velvet.k75.Locus_34487_Transcript_1/1_Confidence_1.000_Length_553	-0.0139313	---NA---
Velvet.k45.Locus_22228_Transcript_1/9_Confidence_0.286_Length_1976	0.0139313	N-acetylglucosamine-1-phosphodiester alpha-N-acetylglucosaminidase
TRINITY_DN81890_c6_g1_i11	-0.0139229	---NA---
Velvet.k45.Locus_27912_Transcript_1/3_Confidence_0.596_Length_833	-0.0139186	---NA---
SOAP.k35.scaffold100325	-0.0139135	solute carrier family 52, riboflavin transporter, member 3-B-like
TRINITY_DN70678_c2_g1_i11	-0.0139058	PREDICTED: uncharacterized protein LOC105436674
TransAb.k35.R1280750	-0.013904	heme transporter hrg1-A-like
TransAb.k35.R1256717	-0.0139036	putative uterine-ovary specific-44 protein
Velvet.k65.Locus_9224_Transcript_13/17_Confidence_0.086_Length_726	0.0139009	N-acetyltransferase 10
Velvet.k75.Locus_177649_Transcript_1/1_Confidence_1.000_Length_398	-0.0138768	---NA---
SOAP.k65.scaffold138573	0.0138766	beta-1,3-galactosyltransferase 1-like
TRINITY_DN92999_c3_g1_i1	0.0138723	zinc finger protein 570
SOAP.k55.scaffold41001	-0.0138618	---NA---
SOAP.k55.scaffold76314	-0.0138576	---NA---
SOAP.k45.C3479607	-0.0138433	---NA---
SOAP.k55.C1553662	-0.0138323	---NA---
Velvet.k45.Locus_15278_Transcript_12/13_Confidence_0.364_Length_3016	-0.0138288	organic cation transporter protein-like
TransAb.k55.R424364	-0.0138259	RNA-directed DNA polymerase from mobile element jockey-like
TransAb.k35.R1297697	-0.0138181	stAR-related lipid transfer protein 5
Velvet.k85.Locus_9032_Transcript_1/2_Confidence_0.750_Length_1230	-0.0138156	RNA polymerase II transcriptional coactivator
SOAP.k45.C1742976	-0.0138101	---NA---
TRINITY_DN92537_c1_g1_i3	-0.0138076	pol-like protein
TransAb.k55.S287787	-0.0138074	galanin receptor type 2-like
TRINITY_DN84468_c4_g1_i1	-0.0138038	---NA---
Velvet.k55.Locus_27999_Transcript_11/12_Confidence_0.639_Length_2400	-0.0137888	protein SpAN
TRINITY_DN89622_c0_g1_i3	-0.0137883	---NA---
Velvet.k45.Locus_16705_Transcript_83/85_Confidence_0.101_Length_3464	-0.013788	RNA-directed DNA polymerase from mobile element jockey-like
Velvet.k65.Locus_2291_Transcript_5/9_Confidence_0.560_Length_4675	-0.0137824	A-agglutinin anchorage subunit-like
Velvet.k35.Locus_17335_Transcript_5/10_Confidence_0.600_Length_6290	-0.0137822	patched domain-containing protein 3-like
TransAb.k35.R1245854	-0.0137806	Retrovirus-related Pol polyprotein from transposon 412
TRINITY_DN83403_c1_g1_i17	0.0137796	---NA---
TRINITY_DN94637_c1_g1_i1	-0.0137785	---NA---
TransAb.k35.S1399737	0.013774	HCLS1-binding protein 3
TRINITY_DN62958_c1_g1_i4	-0.0137677	---NA---
TRINITY_DN65146_c0_g1_i2	-0.0137647	plexin-B-like isoform X1
TransAb.k45.R682227	-0.0137616	---NA---
SOAP.k65.scaffold135778	-0.0137615	PREDICTED: uncharacterized protein LOC105437654
SOAP.k55.scaffold84402	-0.0137522	PREDICTED: uncharacterized protein LOC592780
SOAP.k55.C3062654	-0.0137487	---NA---
SOAP.k65.scaffold2668	0.013747	Carboxyl-terminal PDZ ligand of neuronal nitric oxide synthase protein
TRINITY_DN74692_c3_g2_i6	-0.013742	---NA---
SOAP.k45.C3587363	-0.0137356	host cell factor-like
Velvet.k75.Locus_48770_Transcript_7/12_Confidence_0.571_Length_3265	0.0137299	ATP-binding cassette sub-family D member 3
SOAP.k85.C887123	-0.0137247	cholinesterase 1
TRINITY_DN91069_c1_g1_i18	-0.0137189	PREDICTED: uncharacterized protein LOC105445865 isoform X3
SOAP.k85.scaffold42573	-0.0137183	PERQ amino acid-rich with GYF domain-containing protein 2-like
SOAP.k85.scaffold76347	-0.0137177	---NA---
TRINITY_DN90892_c2_g1_i14	-0.013715	Transposon TX1 uncharacterized 149 kDa protein
TRINITY_DN74720_c2_g1_i4	-0.0137119	---NA---
SOAP.k65.C1972357	0.0137042	---NA---
TRINITY_DN74953_c4_g3_i4	-0.0137017	---NA---
SOAP.k85.C553660	-0.0137014	---NA---
TRINITY_DN93247_c5_g1_i9	-0.0136996	integrin alpha-8-like
TRINITY_DN67740_c0_g1_i1	-0.0136966	RNA-directed DNA polymerase from mobile element jockey-like
SOAP.k55.C3180322	-0.013694	---NA---
Velvet.k55.Locus_14382_Transcript_3/8_Confidence_0.682_Length_5386	-0.0136883	multiple epidermal growth factor-like domains protein 11
TransAb.k35.S1254664	-0.0136859	---NA---
TransAb.k55.R470175	-0.0136815	---NA---
SOAP.k85.C412421	-0.0136784	---NA---
Velvet.k85.Locus_15254_Transcript_2/2_Confidence_0.750_Length_1302	0.0136742	predicted protein
Velvet.k35.Locus_87913_Transcript_7/10_Confidence_0.564_Length_471	-0.0136726	---NA---
TransAb.k55.S361092	-0.0136632	---NA---
TransAb.k35.R1236845	0.0136587	PREDICTED: uncharacterized protein LOC583539
Velvet.k55.Locus_8970_Transcript_4/12_Confidence_0.500_Length_6623	-0.0136522	intraflagellar transport protein 80 homolog
Velvet.k55.Locus_154384_Transcript_1/1_Confidence_1.000_Length_1338	-0.0136358	PREDICTED: uncharacterized protein LOC105438350
SOAP.k55.C2571629	-0.0136328	---NA---
SOAP.k75.scaffold26438	-0.0136275	---NA---
TRINITY_DN85913_c0_g2_i1	-0.0136257	---NA---
TRINITY_DN84375_c2_g1_i22	0.0136243	tyrosine-protein phosphatase non-receptor type 1-like
TRINITY_DN92168_c1_g1_i11	-0.013618	phosphatidylinositol phosphatase PTPRQ-like
SOAP.k55.scaffold146353	0.0136123	DNA repair protein RAD51 homolog A
Velvet.k35.Locus_46834_Transcript_9/10_Confidence_0.467_Length_2914	-0.0136085	fibrillin-1 isoform X1
TransAb.k35.J1252209	-0.0136034	RNA-directed DNA polymerase from mobile element jockey-like
Velvet.k35.Locus_75737_Transcript_1/1_Confidence_1.000_Length_579	-0.0136031	---NA---
TransAb.k35.S1271302	-0.013588	---NA---
Velvet.k45.Locus_7633_Transcript_4/10_Confidence_0.520_Length_4448	-0.0135865	cyclin-dependent kinase 14-like
Velvet.k35.Locus_3748_Transcript_1/4_Confidence_0.667_Length_383	-0.0135787	---NA---
TRINITY_DN87614_c0_g1_i12	-0.0135728	CUB and zona pellucida-like domain-containing protein 1
TRINITY_DN73882_c3_g1_i1	-0.0135691	---NA---
TransAb.k35.S1425081	-0.0135664	RNA-directed DNA polymerase from mobile element jockey-like
Velvet.k55.Locus_131525_Transcript_1/7_Confidence_0.375_Length_2487	-0.0135648	low-density lipoprotein receptor-related protein 2-like
TransAb.k55.S88449	-0.0135552	---NA---
TransAb.k35.R1283825	0.0135338	deleted in malignant brain tumors 1 protein-like
Velvet.k65.Locus_7296_Transcript_14/58_Confidence_1.000_Length_263	-0.0135333	---NA---
Velvet.k55.Locus_56881_Transcript_3/4_Confidence_0.286_Length_457	-0.0135252	---NA---
Velvet.k55.Locus_55446_Transcript_1/10_Confidence_0.341_Length_980	-0.0135237	---NA---
SOAP.k75.C1236597	-0.0135211	---NA---
TRINITY_DN75026_c0_g1_i1	0.0135106	dynein heavy chain 6, axonemal
TransAb.k75.S93490	0.0135095	---NA---
TRINITY_DN67958_c4_g7_i1	-0.013497	---NA---
TRINITY_DN63708_c2_g2_i2	-0.0134965	---NA---
TRINITY_DN89126_c0_g2_i2	-0.0134899	PREDICTED: uncharacterized protein LOC106512449, partial
Velvet.k35.Locus_186488_Transcript_6/7_Confidence_0.500_Length_4433	-0.0134685	serine/threonine-protein kinase CTR1
Velvet.k55.Locus_3757_Transcript_132/140_Confidence_0.192_Length_6514	-0.0134651	G-protein coupled receptor 126-like
Velvet.k65.Locus_75480_Transcript_1/3_Confidence_0.778_Length_1065	-0.0134642	tubulin beta-4B chain
TRINITY_DN89993_c3_g1_i6	-0.013459	---NA---
Velvet.k45.Locus_73464_Transcript_7/8_Confidence_0.531_Length_502	-0.0134583	---NA---
Velvet.k75.Locus_113766_Transcript_1/3_Confidence_0.667_Length_1882	0.0134537	sulfotransferase 1C2A
SOAP.k65.scaffold128967	-0.0134531	neuronal acetylcholine receptor subunit alpha-10-like
TRINITY_DN89997_c0_g2_i1	0.0134462	T-cell acute lymphocytic leukemia protein 1 isoform X2
Velvet.k45.Locus_12811_Transcript_18/27_Confidence_0.301_Length_2095	-0.0134459	monocarboxylate transporter 12-like
Velvet.k65.Locus_4028_Transcript_15/24_Confidence_0.561_Length_4424	-0.0134446	Transposon Tf2-9 polyprotein
SOAP.k45.scaffold143596	-0.0134428	---NA---
SOAP.k75.C1279645	-0.013419	---NA---
SOAP.k65.C2207532	0.0134164	sterol 24-C-methyltransferase erg-4-like
TransAb.k85.S12014	0.0134116	PREDICTED: uncharacterized protein C9orf85 homolog
TRINITY_DN56606_c0_g1_i1	0.0134002	usherin
TransAb.k45.S391946	0.0133991	ER membrane protein complex subunit 4 isoform X1
TransAb.k45.J658759	-0.0133972	protein phosphatase methylesterase 1
Velvet.k55.Locus_84520_Transcript_1/2_Confidence_0.900_Length_3404	0.0133957	probable G-protein coupled receptor 101
TransAb.k75.S87634	-0.0133934	putative DNA polymerase
TRINITY_DN63526_c1_g1_i4	-0.0133914	PREDICTED: mucin-2, partial
SOAP.k55.C2271889	-0.0133899	---NA---
SOAP.k35.scaffold132218	0.0133874	PREDICTED: uncharacterized protein LOC105438995
SOAP.k75.C1429575	0.013387	alpha-L-fucosidase-like isoform X1
SOAP.k55.C2314635	-0.0133843	---NA---
TransAb.k45.R687228	0.0133812	NXPE family member 3
TRINITY_DN56907_c0_g1_i5	0.0133727	peptidase inhibitor 16-like
TRINITY_DN65459_c0_g1_i1	-0.0133696	hypothetical protein
TRINITY_DN88232_c0_g1_i10	0.0133659	proto-oncogene tyrosine-protein kinase Yrk-like isoform X2
SOAP.k85.C574300	0.0133628	TPR repeat-containing protein DDB_G0287407
SOAP.k45.C2358177	-0.0133487	---NA---
TRINITY_DN61228_c3_g1_i11	0.0133417	hypothetical protein BSL78_29864, partial
Velvet.k45.Locus_1418_Transcript_6/10_Confidence_0.238_Length_816	-0.0133388	---NA---
TransAb.k55.R474474	0.0133379	UPF0711 protein C18orf21 homolog
TRINITY_DN58480_c2_g2_i10	-0.0133376	putative zinc finger protein
TRINITY_DN85923_c7_g6_i1	-0.0133373	---NA---
TransAb.k75.S130840	-0.0133314	---NA---
TRINITY_DN73793_c1_g1_i4	-0.0133283	G-protein coupled receptor 64-like
SOAP.k55.scaffold140699	0.0133227	PREDICTED: uncharacterized protein LOC105440781
SOAP.k55.C2782377	-0.0133168	---NA---
Velvet.k85.Locus_16027_Transcript_4/4_Confidence_0.700_Length_2256	-0.013313	nose resistant to fluoxetine protein 6-like
Velvet.k65.Locus_39999_Transcript_3/5_Confidence_0.500_Length_1045	0.0133084	PREDICTED: uncharacterized protein LOC105440329
Velvet.k35.Locus_13101_Transcript_6/7_Confidence_0.667_Length_4819	0.0133063	aristaless-like homeobox protein
SOAP.k75.C1432907	-0.0133001	---NA---
TransAb.k35.R1238126	0.0132947	synaptic vesicle 2-related protein
SOAP.k85.C888605	0.0132945	putative glutamate receptor 1
TRINITY_DN90882_c3_g1_i7	-0.0132918	---NA---
TRINITY_DN69903_c4_g6_i1	-0.0132915	---NA---
Velvet.k55.Locus_50729_Transcript_1/1_Confidence_1.000_Length_419	-0.0132791	---NA---
SOAP.k55.C1805366	-0.0132587	---NA---
TRINITY_DN76146_c2_g2_i1	-0.0132506	---NA---
TransAb.k55.S289517	-0.0132505	---NA---
Velvet.k45.Locus_53917_Transcript_3/9_Confidence_0.680_Length_3590	0.0132471	aldose reductase
TRINITY_DN69105_c2_g3_i1	-0.0132449	---NA---
SOAP.k45.scaffold60950	0.0132403	multiple inositol polyphosphate phosphatase 1
SOAP.k75.scaffold30598	-0.0132383	tripartite motif-containing protein 45-like
Velvet.k45.Locus_195984_Transcript_1/1_Confidence_1.000_Length_383	-0.013222	---NA---
TRINITY_DN78899_c0_g1_i1	-0.0132136	---NA---
TRINITY_DN71575_c3_g2_i9	-0.0132116	carbohydrate sulfotransferase 15
TransAb.k35.S1388748	-0.0132022	RNA-directed DNA polymerase from mobile element jockey-like
TRINITY_DN47963_c0_g1_i1	-0.0131964	---NA---
Velvet.k45.Locus_1700_Transcript_7/13_Confidence_0.298_Length_481	-0.01319	---NA---
TRINITY_DN94378_c1_g2_i7	-0.0131825	G-protein coupled receptor 126
SOAP.k45.C2389864	-0.0131819	---NA---
Velvet.k65.Locus_15444_Transcript_21/24_Confidence_0.463_Length_12828	-0.0131814	EGF-like module-containing mucin-like hormone receptor-like 1
SOAP.k55.scaffold148109	-0.01318	ketosamine-3-kinase-like isoform X2
SOAP.k55.C2784771	-0.013175	---NA---
TRINITY_DN56512_c0_g1_i1	-0.013172	---NA---
TRINITY_DN59898_c0_g1_i9	-0.0131684	---NA---
SOAP.k55.scaffold122388	-0.0131661	---NA---
TransAb.k55.S322882	-0.013166	---NA---
TransAb.k85.S42496	0.0131646	transmembrane protein 178B-like isoform X3
Velvet.k45.Locus_19872_Transcript_10/11_Confidence_0.386_Length_2371	-0.013161	tripartite motif-containing protein 5-like
TRINITY_DN62510_c4_g1_i1	-0.013159	---NA---
Velvet.k75.Locus_46573_Transcript_2/2_Confidence_0.667_Length_1154	0.013154	protein crumbs-like isoform X12
Velvet.k35.Locus_62163_Transcript_2/4_Confidence_0.769_Length_409	-0.013151	---NA---
TRINITY_DN64912_c0_g2_i17	-0.0131426	---NA---
TRINITY_DN67598_c0_g1_i5	-0.0131416	co-chaperone-curved DNA binding protein A
SOAP.k85.scaffold766	-0.0131396	hypothetical protein BSL78_02722
TRINITY_DN70265_c0_g1_i6	-0.0131378	aquaporin-12-like isoform X1
Velvet.k45.Locus_2693_Transcript_11/12_Confidence_0.476_Length_2501	-0.0131373	RNA-directed DNA polymerase from mobile element jockey
SOAP.k35.C3848384	-0.0131321	---NA---
TRINITY_DN92899_c2_g2_i4	-0.0131249	RNA-directed DNA polymerase from mobile element jockey
TRINITY_DN63973_c2_g1_i12	-0.0131198	hyalin-like isoform X2
TRINITY_DN70472_c2_g1_i5	-0.0131197	regulator of nonsense transcripts 1-like
TransAb.k35.R1238989	-0.0131137	AID-like deaminase 2
Velvet.k75.Locus_1656_Transcript_3/12_Confidence_0.600_Length_7060	-0.0131041	deleted in malignant brain tumors 1 protein-like
Velvet.k85.Locus_131426_Transcript_1/2_Confidence_0.600_Length_1793	0.0131022	neural cell adhesion molecule L1-like protein
Velvet.k55.Locus_38214_Transcript_2/2_Confidence_0.667_Length_430	-0.0131021	NACHT, LRR and PYD domains-containing protein 3-like
TRINITY_DN93222_c2_g2_i3	-0.0131014	---NA---
TRINITY_DN82958_c2_g1_i2	-0.0130964	Fibrinogen C domain-containing protein 1
SOAP.k85.scaffold65725	-0.0130884	ZP domain-containing protein
TRINITY_DN63914_c5_g2_i3	-0.0130873	---NA---
SOAP.k65.scaffold129820	-0.0130865	heparan sulfate glucosamine 3-O-sulfotransferase 1-like
Velvet.k35.Locus_33891_Transcript_13/19_Confidence_0.414_Length_3160	-0.013085	decapping and exoribonuclease protein
TRINITY_DN38237_c0_g1_i1	-0.013081	---NA---
SOAP.k35.C3981885	-0.0130795	---NA---
TransAb.k85.S6680	-0.0130794	---NA---
Velvet.k75.Locus_106163_Transcript_1/1_Confidence_1.000_Length_589	-0.0130716	PREDICTED: LOW QUALITY PROTEIN: uncharacterized protein LOC100890958
TransAb.k35.R1293027	0.0130693	---NA---
TransAb.k85.S34664	-0.0130665	---NA---
TRINITY_DN76604_c0_g2_i11	-0.0130656	RNA-directed DNA polymerase from mobile element jockey
TRINITY_DN59128_c2_g1_i4	-0.0130647	---NA---
SOAP.k65.C1923899	-0.013064	---NA---
SOAP.k55.C3245518	0.0130627	cleft lip and palate transmembrane protein 1
Velvet.k55.Locus_42738_Transcript_7/12_Confidence_0.483_Length_3751	0.0130609	scavenger receptor cysteine-rich domain superfamily protein-like
SOAP.k65.scaffold59834	0.0130588	tektin-3-like isoform X1
Velvet.k65.Locus_35101_Transcript_4/5_Confidence_0.308_Length_1007	0.013054	pancreatic lipase-related protein 2
TransAb.k65.S57430	-0.0130531	---NA---
TRINITY_DN59624_c5_g1_i11	0.0130399	---NA---
Velvet.k35.Locus_67353_Transcript_5/7_Confidence_0.412_Length_1730	-0.0130366	macrophage mannose receptor 1
TRINITY_DN63175_c5_g1_i4	-0.0130357	---NA---
SOAP.k85.scaffold25103	0.0130326	PHD finger protein 24 isoform X1
Velvet.k35.Locus_13784_Transcript_1/3_Confidence_0.571_Length_2217	-0.0130273	thiopurine S-methyltransferase isoform X1
TRINITY_DN60745_c8_g2_i3	0.013026	matrix metalloproteinase-14-like
SOAP.k45.scaffold59124	-0.0130248	---NA---
Velvet.k45.Locus_8187_Transcript_74/77_Confidence_0.233_Length_1690	-0.0130186	receptor-type tyrosine-protein phosphatase beta
TRINITY_DN84678_c0_g1_i4	-0.0130186	poly(A)-specific ribonuclease PARN
TRINITY_DN78898_c1_g1_i8	-0.0130164	actin-related protein 2/3 complex subunit 1A-like
SOAP.k55.scaffold108198	-0.0130158	---NA---
TransAb.k45.R691024	0.0130054	---NA---
TransAb.k35.R1234247	-0.0130023	PREDICTED: uncharacterized protein LOC100888240
TRINITY_DN82297_c3_g1_i2	-0.0130019	---NA---
Velvet.k45.Locus_1344_Transcript_15/17_Confidence_0.277_Length_4044	0.0130018	E3 ubiquitin-protein ligase TRIM56-like
TransAb.k55.S391745	-0.0129992	---NA---
TransAb.k35.R1233073	0.0129959	angiopoietin-1 receptor-like
TransAb.k45.S214377	-0.0129948	---NA---
TransAb.k35.S1390724	-0.0129881	uncharacterized protein LOC110467397 isoform X1
Velvet.k45.Locus_83337_Transcript_3/9_Confidence_0.522_Length_1946	-0.0129875	---NA---
SOAP.k45.scaffold148979	-0.0129874	calumenin isoform X2
Velvet.k35.Locus_18091_Transcript_5/10_Confidence_0.667_Length_7405	-0.0129814	thyrotropin-releasing hormone receptor-like
TRINITY_DN58554_c0_g3_i6	-0.0129803	NACHT, LRR and PYD domains-containing protein 12-like
TransAb.k35.R1309645	-0.0129788	---NA---
Velvet.k75.Locus_18361_Transcript_12/16_Confidence_0.364_Length_2838	0.0129713	nucleolin-like isoform X2
Velvet.k35.Locus_29917_Transcript_16/24_Confidence_0.321_Length_5101	-0.0129698	calcium-activated chloride channel regulator 1-like
Velvet.k55.Locus_214452_Transcript_1/1_Confidence_1.000_Length_325	-0.0129646	---NA---
SOAP.k55.scaffold99995	-0.0129623	low-density lipoprotein receptor-related protein 1B isoform X2
SOAP.k75.C1362091	-0.0129612	RNA-directed DNA polymerase from mobile element jockey-like isoform X2
SOAP.k35.scaffold114108	-0.012961	---NA---
TRINITY_DN90238_c3_g1_i9	-0.0129524	RNA-directed DNA polymerase from mobile element jockey
TransAb.k35.R1393608	-0.0129463	---NA---
Velvet.k35.Locus_7359_Transcript_5/13_Confidence_0.128_Length_824	0.012946	calmodulin isoform X1
Velvet.k35.Locus_20939_Transcript_3/4_Confidence_0.730_Length_763	-0.012942	histone-lysine N-methyltransferase 2B-like
SOAP.k75.C1129857	-0.0129317	---NA---
SOAP.k55.C2946814	0.0129211	homeodomain-only protein
SOAP.k75.C687294	-0.0129164	---NA---
SOAP.k55.C2095947	0.0129141	---NA---
TRINITY_DN59842_c6_g2_i2	-0.0129067	---NA---
Velvet.k45.Locus_3564_Transcript_25/28_Confidence_0.209_Length_8214	0.0129065	tankyrase-like protein
SOAP.k55.C2372730	-0.0129055	---NA---
Velvet.k65.Locus_71142_Transcript_1/1_Confidence_1.000_Length_889	-0.0129011	RNA-directed DNA polymerase from mobile element jockey-like
Velvet.k45.Locus_57052_Transcript_12/15_Confidence_0.147_Length_436	-0.0128969	---NA---
TransAb.k35.R1254456	-0.0128943	elongation of very long chain fatty acids protein 4-like
TRINITY_DN62126_c0_g2_i4	0.0128917	protein N-terminal glutamine amidohydrolase
TransAb.k35.S80433	-0.0128904	---NA---
SOAP.k75.C961834	-0.0128862	---NA---
SOAP.k45.scaffold20991	-0.0128832	kin of IRRE-like protein 3
SOAP.k45.scaffold44616	-0.0128713	WD repeat-containing protein 86-like
Velvet.k75.Locus_6844_Transcript_20/34_Confidence_1.000_Length_250	-0.0128693	---NA---
TransAb.k45.R739466	-0.0128673	---NA---
TRINITY_DN72121_c1_g1_i1	0.0128645	protein RRP5 homolog
SOAP.k45.scaffold52995	-0.0128632	---NA---
SOAP.k55.scaffold143846	-0.0128585	Retrovirus-related Pol polyprotein from type-1 retrotransposable element R1 2
Velvet.k45.Locus_24024_Transcript_1/1_Confidence_1.000_Length_548	-0.0128568	---NA---
SOAP.k75.scaffold8995	-0.012852	---NA---
SOAP.k65.C1804051	-0.0128506	---NA---
TRINITY_DN73655_c1_g1_i11	-0.0128503	---NA---
Velvet.k45.Locus_89178_Transcript_2/6_Confidence_0.280_Length_465	-0.01285	---NA---
Velvet.k35.Locus_9716_Transcript_20/23_Confidence_0.514_Length_5761	-0.0128477	sushi, von Willebrand factor type A, EGF and pentraxin domain-containing protein 1
SOAP.k75.scaffold109625	-0.0128442	Transposon TX1 uncharacterized 149 kDa protein
TransAb.k45.R743513	0.0128438	---NA---
TRINITY_DN95225_c9_g1_i4	-0.0128436	mediator of RNA polymerase II transcription subunit 17
Velvet.k35.Locus_82876_Transcript_1/1_Confidence_1.000_Length_693	-0.0128432	---NA---
SOAP.k85.scaffold74155	0.0128423	phospholipid scramblase 2-like
Velvet.k55.Locus_75144_Transcript_1/2_Confidence_0.818_Length_1455	-0.0128401	plexin-B1-like isoform X2
Velvet.k75.Locus_8835_Transcript_14/18_Confidence_0.250_Length_2806	-0.0128383	alpha-protein kinase 1-like
Velvet.k45.Locus_83406_Transcript_2/2_Confidence_0.800_Length_217	-0.0128358	---NA---
Velvet.k45.Locus_3198_Transcript_5/11_Confidence_0.192_Length_2730	-0.0128341	Putative ankyrin repeat protein
TRINITY_DN84822_c3_g2_i1	-0.0128301	---NA---
TRINITY_DN80014_c5_g7_i2	-0.0128287	---NA---
Velvet.k65.Locus_3706_Transcript_52/54_Confidence_0.133_Length_1932	-0.0128227	G-protein coupled receptor 64
Velvet.k45.Locus_51483_Transcript_1/1_Confidence_1.000_Length_1026	-0.0128199	plexin-B-like isoform X2
SOAP.k35.scaffold117640	-0.0128135	TNF receptor-associated factor 6
SOAP.k55.C2278537	-0.0128112	---NA---
TransAb.k75.S106083	-0.0128087	---NA---
TRINITY_DN90534_c2_g1_i23	-0.0128041	RNA-directed DNA polymerase from mobile element jockey-like
TRINITY_DN70612_c2_g4_i3	-0.0128039	---NA---
SOAP.k55.C2061455	-0.0128013	---NA---
SOAP.k55.C2505557	-0.0128012	---NA---
Velvet.k35.Locus_48868_Transcript_2/3_Confidence_0.905_Length_4259	-0.0127994	PREDICTED: uncharacterized protein LOC105442461
Velvet.k55.Locus_18669_Transcript_9/10_Confidence_0.630_Length_3127	-0.0127986	zinc finger protein 84 isoform X1
Velvet.k85.Locus_9083_Transcript_1/2_Confidence_0.667_Length_1453	-0.0127984	NACHT, LRR and PYD domains-containing protein 12-like
SOAP.k75.C852439	-0.0127934	---NA---
TRINITY_DN92625_c1_g1_i9	-0.0127928	---NA---
Velvet.k35.Locus_9816_Transcript_5/6_Confidence_0.591_Length_5694	-0.0127891	Mitogen-activated protein kinase kinase kinase A
SOAP.k45.scaffold103831	0.0127886	zinc finger protein 271-like
TRINITY_DN47254_c0_g1_i1	-0.0127849	---NA---
SOAP.k65.scaffold72793	-0.0127818	cholinesterase 1-like isoform X1
Velvet.k45.Locus_20794_Transcript_1/5_Confidence_0.600_Length_2174	-0.0127807	monocarboxylate transporter 12-like
SOAP.k85.C509978	-0.0127771	predicted protein
Velvet.k45.Locus_76966_Transcript_2/2_Confidence_0.400_Length_383	-0.0127752	---NA---
Velvet.k45.Locus_2430_Transcript_21/30_Confidence_0.209_Length_1726	0.0127714	PREDICTED: uncharacterized protein LOC105442331
Velvet.k45.Locus_140221_Transcript_1/4_Confidence_0.333_Length_374	-0.0127706	PREDICTED: thyroglobulin
SOAP.k35.scaffold127475	-0.0127678	putative vascular endothelial growth factor receptor 1-like
TransAb.k45.S743880	-0.0127675	---NA---
Velvet.k45.Locus_100541_Transcript_1/1_Confidence_1.000_Length_384	-0.0127669	---NA---
SOAP.k45.C2667315	-0.0127634	---NA---
Velvet.k65.Locus_10206_Transcript_1/2_Confidence_0.600_Length_818	-0.0127491	histone H4
TRINITY_DN78359_c6_g1_i15	-0.012735	---NA---
TRINITY_DN67359_c2_g1_i5	-0.0127331	PREDICTED: uncharacterized protein LOC109480957
TRINITY_DN39825_c0_g1_i1	-0.0127269	---NA---
TRINITY_DN73648_c1_g2_i3	-0.0127247	---NA---
SOAP.k55.C2749556	-0.0127202	---NA---
SOAP.k55.scaffold66769	-0.012717	serine/threonine-protein phosphatase 6 regulatory ankyrin repeat subunit B-like
TRINITY_DN63744_c1_g1_i4	-0.0127147	---NA---
TRINITY_DN87207_c1_g3_i16	-0.0127138	beta-1,4-galactosyltransferase 5-like
TransAb.k55.S83193	-0.0127092	---NA---
Velvet.k55.Locus_40088_Transcript_6/9_Confidence_0.417_Length_1383	-0.0126904	uncharacterized oxidoreductase C663.09c-like
TransAb.k65.S219809	-0.0126898	---NA---
SOAP.k65.scaffold17209	-0.0126847	---NA---
TransAb.k55.S168670	0.0126805	multiple inositol polyphosphate phosphatase 1
Velvet.k45.Locus_83275_Transcript_14/22_Confidence_0.500_Length_3588	-0.0126805	beta-1,3-galactosyltransferase 6
TransAb.k35.S1031583	0.0126523	stAR-related lipid transfer protein 5
TRINITY_DN75130_c1_g2_i7	-0.0126516	---NA---
TRINITY_DN71395_c4_g2_i2	-0.0126497	---NA---
TRINITY_DN93009_c0_g1_i3	-0.0126494	---NA---
Velvet.k35.Locus_11206_Transcript_5/6_Confidence_0.333_Length_1618	-0.0126387	PREDICTED: uncharacterized protein LOC588203
Velvet.k35.Locus_115130_Transcript_3/6_Confidence_0.612_Length_319	-0.0126357	---NA---
Velvet.k55.Locus_51925_Transcript_4/8_Confidence_0.256_Length_458	-0.0126355	---NA---
TRINITY_DN59499_c8_g1_i1	-0.0126332	---NA---
TRINITY_DN63468_c2_g3_i2	-0.0126328	---NA---
Velvet.k55.Locus_3352_Transcript_41/49_Confidence_0.200_Length_2901	-0.0126298	NACHT, LRR and PYD domains-containing protein 12-like
Velvet.k55.Locus_98192_Transcript_13/14_Confidence_0.348_Length_1598	0.0126247	PREDICTED: mucin-17, partial
TRINITY_DN61231_c3_g1_i1	-0.0126201	---NA---
TRINITY_DN81569_c3_g4_i1	-0.0126166	PREDICTED: uncharacterized protein LOC105438448
Velvet.k65.Locus_51332_Transcript_1/2_Confidence_0.667_Length_684	-0.012607	predicted protein
TRINITY_DN52993_c0_g1_i3	-0.0126024	PREDICTED: uncharacterized protein LOC584740
SOAP.k55.C2776497	-0.0125929	---NA---
TRINITY_DN83990_c4_g1_i3	0.0125894	N-acetylated-alpha-linked acidic dipeptidase 2-like
SOAP.k65.C1767647	-0.0125859	---NA---
TRINITY_DN93928_c2_g3_i2	-0.0125838	carbohydrate sulfotransferase 15
SOAP.k75.scaffold109972	-0.012579	aminoacylase-1
TRINITY_DN75324_c6_g1_i4	0.0125788	PREDICTED: uncharacterized protein LOC100893243
Velvet.k55.Locus_1210_Transcript_2163/9940_Confidence_1.000_Length_275	-0.0125718	---NA---
SOAP.k35.scaffold27512	-0.0125712	3-hydroxybutyrate dehydrogenase
Velvet.k35.Locus_71284_Transcript_1/1_Confidence_1.000_Length_238	-0.0125686	---NA---
TRINITY_DN70496_c5_g2_i5	-0.0125642	NACHT, LRR and PYD domains-containing protein 12-like
SOAP.k35.C4186657	-0.0125628	WAP four-disulfide core domain protein 1
Velvet.k75.Locus_50669_Transcript_1/1_Confidence_1.000_Length_509	-0.0125627	---NA---
SOAP.k85.C474045	0.0125624	---NA---
Velvet.k75.Locus_27794_Transcript_4/7_Confidence_0.438_Length_3059	-0.0125608	inactive carboxypeptidase-like protein X2
SOAP.k65.scaffold110038	-0.0125572	PREDICTED: uncharacterized protein LOC105436430
TRINITY_DN82934_c2_g1_i11	-0.012548	---NA---
Velvet.k55.Locus_133960_Transcript_1/1_Confidence_1.000_Length_421	-0.0125464	---NA---
TransAb.k65.S44226	-0.0125416	---NA---
Velvet.k35.Locus_1410_Transcript_58689/121168_Confidence_1.000_Length_1125	-0.0125409	putative DNA polymerase
TransAb.k65.R300195	0.01253	---NA---
TRINITY_DN59011_c0_g1_i4	-0.0125254	helicase with zinc finger domain 2-like
SOAP.k65.C1260731	-0.0125219	---NA---
Velvet.k35.Locus_2718_Transcript_9/10_Confidence_0.450_Length_5628	-0.0125204	putative single-minded-like 2 isoform X2
Velvet.k55.Locus_41352_Transcript_18/23_Confidence_0.093_Length_1260	0.0125132	PREDICTED: uncharacterized protein LOC578009
SOAP.k45.C3313712	-0.0125112	PREDICTED: uncharacterized protein LOC105446271 isoform X2
Velvet.k55.Locus_6946_Transcript_18/23_Confidence_0.025_Length_370	-0.0125059	---NA---
SOAP.k85.scaffold45417	-0.0125027	---NA---
TransAb.k55.S145714	-0.0124956	---NA---
SOAP.k65.scaffold129044	-0.0124921	---NA---
TRINITY_DN73493_c2_g1_i1	-0.0124916	histamine H2 receptor-like
Velvet.k75.Locus_10244_Transcript_4/12_Confidence_0.258_Length_1448	-0.0124898	predicted protein
Velvet.k55.Locus_96143_Transcript_10/10_Confidence_0.600_Length_2279	-0.012484	zinc transporter ZIP12
SOAP.k75.scaffold100702	0.0124809	Isopentenyl phosphate kinase
SOAP.k35.scaffold75675	-0.0124738	---NA---
Velvet.k35.Locus_42649_Transcript_18/19_Confidence_0.242_Length_2931	0.0124736	DNA-(apurinic or apyrimidinic site) lyase-like isoform X5
Velvet.k55.Locus_19083_Transcript_11/17_Confidence_0.270_Length_2833	-0.0124574	RNA-directed DNA polymerase from mobile element jockey
Velvet.k35.Locus_4495_Transcript_2/5_Confidence_0.333_Length_507	-0.0124513	---NA---
SOAP.k85.scaffold20487	-0.0124501	UDP-glucuronosyltransferase 2C1-like
SOAP.k35.C3160604	-0.0124476	---NA---
TransAb.k35.S1260448	-0.0124404	---NA---
SOAP.k65.scaffold106794	-0.0124379	---NA---
Velvet.k55.Locus_49728_Transcript_1/1_Confidence_1.000_Length_582	-0.012428	---NA---
Velvet.k45.Locus_239917_Transcript_1/2_Confidence_0.875_Length_568	-0.0124273	---NA---
Velvet.k85.Locus_10471_Transcript_3/6_Confidence_0.500_Length_2289	0.0124262	zinc finger C4H2 domain-containing protein
TransAb.k85.S18247	-0.0124026	---NA---
TRINITY_DN58019_c0_g1_i6	0.0123919	G-protein coupled receptor 64-like
TRINITY_DN73995_c7_g1_i7	-0.0123912	---NA---
TRINITY_DN75508_c1_g2_i1	-0.0123907	---NA---
SOAP.k55.scaffold84521	0.01239	PREDICTED: uncharacterized protein LOC100890518
TRINITY_DN66799_c1_g1_i3	-0.0123898	probable GPI-anchored adhesin-like protein PGA18-like
Velvet.k75.Locus_45071_Transcript_6/7_Confidence_0.640_Length_3146	-0.0123876	transmembrane protease serine 3-like
SOAP.k55.C2149946	-0.0123864	---NA---
SOAP.k55.scaffold128635	0.0123834	PREDICTED: uncharacterized protein LOC100893977
Velvet.k35.Locus_1410_Transcript_37094/121168_Confidence_1.000_Length_174	-0.0123785	---NA---
TRINITY_DN67945_c1_g1_i4	-0.0123759	3-oxoacyl-acyl-carrier-protein reductase
TransAb.k65.S109842	-0.0123643	---NA---
SOAP.k65.scaffold63453	0.0123622	elongation of very long chain fatty acids protein 6
TRINITY_DN65729_c0_g1_i2	-0.012355	GTPase-activating Rap/Ran-GAP domain-like protein 3 isoform X3
Velvet.k35.Locus_1410_Transcript_51300/121168_Confidence_1.000_Length_2457	-0.0123531	Retrovirus-related Pol polyprotein from transposon 412
SOAP.k85.scaffold19175	0.012353	PREDICTED: uncharacterized protein LOC593724 isoform X1
TRINITY_DN88311_c5_g3_i2	-0.0123514	predicted protein
SOAP.k65.C782266	-0.0123408	---NA---
TRINITY_DN92029_c3_g2_i1	-0.0123365	---NA---
SOAP.k65.C1876048	-0.0123289	---NA---
Velvet.k65.Locus_56386_Transcript_2/4_Confidence_0.333_Length_859	-0.0123287	PREDICTED: uncharacterized protein LOC583642
SOAP.k65.scaffold36422	-0.0123219	---NA---
TRINITY_DN63004_c2_g3_i2	-0.012317	---NA---
TRINITY_DN77574_c3_g1_i3	-0.0123122	hypothetical protein LOTGIDRAFT_175323
Velvet.k65.Locus_73356_Transcript_2/2_Confidence_0.500_Length_589	-0.012309	---NA---
Velvet.k65.Locus_15821_Transcript_1/2_Confidence_0.857_Length_469	-0.0123087	---NA---
TRINITY_DN60309_c5_g3_i1	-0.0123086	---NA---
TRINITY_DN61406_c4_g2_i16	0.0123064	monocarboxylate transporter 9
Velvet.k45.Locus_103455_Transcript_2/3_Confidence_0.333_Length_376	-0.0123029	---NA---
SOAP.k45.scaffold917	-0.0123008	---NA---
TransAb.k35.S1357623	-0.0123006	putative RNA-directed DNA polymerase from transposon BS
SOAP.k65.C2220414	-0.0122982	bone morphogenetic protein 2-like
TRINITY_DN63526_c1_g2_i1	-0.012298	---NA---
Velvet.k75.Locus_113100_Transcript_1/1_Confidence_1.000_Length_302	-0.0122947	---NA---
Velvet.k45.Locus_60291_Transcript_2/2_Confidence_0.857_Length_434	-0.0122929	Transposon Tf2-9 polyprotein
TRINITY_DN93979_c2_g2_i5	-0.0122797	pol-like protein
TRINITY_DN53634_c0_g1_i1	-0.0122794	---NA---
Velvet.k65.Locus_18132_Transcript_4/5_Confidence_0.417_Length_629	-0.0122686	---NA---
SOAP.k65.scaffold50570	0.0122675	---NA---
Velvet.k45.Locus_4934_Transcript_3/11_Confidence_0.575_Length_4476	-0.0122622	PREDICTED: uncharacterized protein LOC105446121
SOAP.k85.C413327	0.0122571	---NA---
SOAP.k55.C2795127	0.012257	centriolin isoform X2
SOAP.k75.C1153545	-0.0122559	---NA---
Velvet.k35.Locus_80312_Transcript_3/6_Confidence_0.333_Length_1746	-0.0122357	galactosylceramide sulfotransferase-like
SOAP.k85.scaffold23178	-0.0122257	MAGUK p55 subfamily member 6
Velvet.k35.Locus_40393_Transcript_1/1_Confidence_1.000_Length_679	-0.0122224	---NA---
TRINITY_DN89993_c3_g1_i7	-0.0122186	---NA---
SOAP.k35.scaffold19075	-0.0122147	---NA---
Velvet.k85.Locus_32391_Transcript_1/1_Confidence_1.000_Length_359	-0.0122068	---NA---
SOAP.k55.C2422440	-0.0122015	---NA---
Velvet.k35.Locus_39333_Transcript_4/7_Confidence_0.372_Length_933	-0.0122007	---NA---
SOAP.k55.scaffold105848	-0.0121965	---NA---
Velvet.k65.Locus_202746_Transcript_1/1_Confidence_1.000_Length_351	-0.0121911	putative RNA-directed DNA polymerase from transposon BS
TransAb.k35.R1242037	-0.0121902	low-density lipoprotein receptor-related protein 4
TransAb.k45.S784207	-0.0121873	---NA---
SOAP.k65.C922870	-0.012186	---NA---
TRINITY_DN93048_c5_g1_i12	0.012184	NACHT, LRR and PYD domains-containing protein 3-like
TRINITY_DN81266_c1_g1_i1	-0.0121805	---NA---
Velvet.k45.Locus_40928_Transcript_1/9_Confidence_0.500_Length_3611	-0.0121801	rap guanine nucleotide exchange factor 4 isoform X1
Velvet.k55.Locus_23317_Transcript_27/28_Confidence_0.098_Length_2792	0.0121792	G-protein-signaling modulator 2
Velvet.k45.Locus_54562_Transcript_14/20_Confidence_0.384_Length_3018	0.0121744	scavenger receptor cysteine-rich domain superfamily protein-like
TransAb.k75.S142820	0.0121658	---NA---
TransAb.k55.S269035	0.0121635	S-adenosylmethionine mitochondrial carrier protein-like
SOAP.k35.C3875062	-0.0121633	---NA---
TRINITY_DN69809_c1_g1_i7	-0.0121619	---NA---
TRINITY_DN64362_c0_g2_i2	-0.0121596	PREDICTED: uncharacterized protein LOC105328307
Velvet.k45.Locus_2821_Transcript_101/105_Confidence_0.139_Length_5247	-0.0121502	EGF-like module-containing mucin-like hormone receptor-like 1 isoform X1
Velvet.k45.Locus_2430_Transcript_25/30_Confidence_0.176_Length_1726	-0.0121483	PREDICTED: uncharacterized protein LOC105442331
TRINITY_DN91349_c0_g2_i4	-0.0121382	78 kDa glucose-regulated protein
TRINITY_DN93410_c2_g1_i7	-0.012135	putative zinc finger CCHC domain-containing protein 3-like
TRINITY_DN77459_c5_g1_i1	-0.0121305	---NA---
TransAb.k65.S232233	-0.0121276	Calcium/calmodulin-dependent protein kinase type II subunit alpha
SOAP.k45.scaffold140337	-0.0121194	acid-sensing ion channel 1C-like
SOAP.k65.scaffold21908	-0.0121164	NXPE family member 3
TransAb.k65.S22544	-0.0121077	---NA---
SOAP.k45.scaffold144227	0.0121053	multiple epidermal growth factor-like domains protein 6 isoform X1
TRINITY_DN85433_c1_g1_i4	0.0121005	single-stranded DNA-binding protein, mitochondrial
TRINITY_DN45317_c0_g1_i2	-0.0120956	---NA---
Velvet.k65.Locus_21518_Transcript_1/2_Confidence_0.800_Length_1395	-0.012095	---NA---
Velvet.k45.Locus_38841_Transcript_5/9_Confidence_0.654_Length_4591	0.0120887	rab GTPase-activating protein 1 isoform X1
TRINITY_DN87083_c2_g1_i4	-0.0120876	NACHT, LRR and PYD domains-containing protein 1-like
SOAP.k75.scaffold112533	0.0120868	glutamate receptor 2
TRINITY_DN65407_c1_g1_i3	-0.0120852	---NA---
SOAP.k65.C1646460	-0.012072	---NA---
Velvet.k65.Locus_221971_Transcript_1/1_Confidence_1.000_Length_199	-0.0120707	---NA---
SOAP.k65.C1538668	-0.0120665	---NA---
Velvet.k45.Locus_69238_Transcript_4/7_Confidence_0.475_Length_2474	-0.0120651	swi5-dependent recombination DNA repair protein 1 homolog
SOAP.k55.C2101923	-0.0120643	---NA---
SOAP.k85.scaffold56784	0.0120563	hypoxia-inducible factor 1-alpha inhibitor
SOAP.k75.C1030088	-0.0120476	---NA---
Velvet.k65.Locus_111387_Transcript_1/2_Confidence_0.600_Length_461	-0.0120425	rhodotorucine A
TransAb.k55.R481881	0.0120413	---NA---
SOAP.k45.C1637398	-0.0120412	---NA---
TRINITY_DN70981_c2_g1_i4	-0.01204	RNA-directed DNA polymerase from mobile element jockey-like
SOAP.k65.scaffold91093	-0.0120353	---NA---
Velvet.k65.Locus_41473_Transcript_2/10_Confidence_0.481_Length_4715	-0.0120346	probable G-protein coupled receptor 133
TRINITY_DN83478_c0_g2_i4	-0.0120331	PREDICTED: uncharacterized protein LOC105437707
Velvet.k55.Locus_3148_Transcript_121/121_Confidence_0.227_Length_7708	-0.0120321	RNA-directed DNA polymerase from mobile element jockey-like
SOAP.k45.scaffold36176	0.0120231	tripartite motif-containing protein 2-like
SOAP.k55.C2459382	-0.0120217	---NA---
TRINITY_DN73068_c6_g1_i6	-0.0120184	---NA---
TransAb.k35.R1230306	0.0120153	neuronal cell adhesion molecule isoform X1
Velvet.k75.Locus_81886_Transcript_8/12_Confidence_0.485_Length_1712	0.012013	PREDICTED: mucin-17, partial
TRINITY_DN88187_c4_g1_i1	-0.0120094	---NA---
SOAP.k65.scaffold17674	-0.0120051	---NA---
TRINITY_DN55832_c0_g1_i3	0.0120036	cytoplasmic dynein 2 heavy chain 1
TRINITY_DN67295_c5_g3_i7	-0.0119934	putative RNA-directed DNA polymerase from transposon BS
Velvet.k35.Locus_26209_Transcript_7/8_Confidence_0.424_Length_3400	-0.0119922	cryptochrome-1
TRINITY_DN80403_c5_g1_i1	0.0119914	fibropellin-3 precursor
TRINITY_DN77601_c1_g3_i4	-0.0119912	---NA---
Velvet.k35.Locus_53186_Transcript_2/10_Confidence_0.393_Length_2057	-0.0119858	ceramide synthase 6 isoform X2
TRINITY_DN87440_c2_g2_i8	-0.0119827	putative nuclease HARBI1
Velvet.k45.Locus_11596_Transcript_5/9_Confidence_0.243_Length_2201	0.0119801	nucleolar complex protein 4 homolog
TRINITY_DN50925_c0_g1_i3	-0.0119776	---NA---
SOAP.k55.C2455744	-0.0119756	---NA---
TRINITY_DN85671_c2_g2_i4	0.0119751	---NA---
SOAP.k75.scaffold26577	-0.011973	---NA---
Velvet.k65.Locus_16444_Transcript_1/1_Confidence_1.000_Length_352	-0.011972	---NA---
TRINITY_DN88552_c1_g1_i6	-0.0119671	putative 115 kDa protein
Velvet.k45.Locus_11225_Transcript_1/1_Confidence_1.000_Length_357	-0.0119651	---NA---
Velvet.k65.Locus_51275_Transcript_10/12_Confidence_0.657_Length_2643	-0.0119641	PREDICTED: uncharacterized protein LOC100892013
SOAP.k85.C866833	0.0119635	high mobility group protein B2
TRINITY_DN91869_c5_g1_i1	-0.0119615	---NA---
SOAP.k85.C886245	-0.0119608	N-acetylgalactosaminyltransferase 7
SOAP.k65.C1752819	-0.0119607	---NA---
SOAP.k55.C1844379	-0.0119552	---NA---
SOAP.k55.scaffold90391	-0.0119548	---NA---
SOAP.k65.C1660321	-0.0119504	---NA---
TransAb.k35.R1299964	-0.0119502	vesicular acetylcholine transporter
SOAP.k75.C1191119	-0.0119487	---NA---
TransAb.k85.S31996	-0.0119425	---NA---
SOAP.k35.C3926875	-0.0119421	---NA---
SOAP.k75.C1158701	-0.0119419	---NA---
Velvet.k65.Locus_16004_Transcript_1/1_Confidence_1.000_Length_677	-0.0119377	---NA---
TransAb.k85.S19870	0.0119369	---NA---
Velvet.k55.Locus_26549_Transcript_7/16_Confidence_0.273_Length_1391	-0.0119366	RNA-directed DNA polymerase from mobile element jockey
TRINITY_DN59410_c0_g1_i3	-0.0119342	---NA---
Velvet.k35.Locus_15208_Transcript_1/8_Confidence_0.250_Length_14917	-0.0119329	deleted in malignant brain tumors 1 protein-like
Velvet.k65.Locus_3520_Transcript_12/42_Confidence_1.000_Length_358	-0.0119241	---NA---
TransAb.k45.R713325	-0.0119224	---NA---
SOAP.k65.scaffold82153	0.0119144	death-associated protein kinase 1-like isoform X2
Velvet.k65.Locus_76337_Transcript_1/2_Confidence_0.667_Length_793	0.0119107	P2X purinoceptor 7-like
TransAb.k55.S238102	0.0119092	lysosome-associated membrane glycoprotein 5
TRINITY_DN88861_c0_g1_i7	0.0119084	insulin-degrading enzyme isoform X1
SOAP.k45.scaffold81872	-0.0119019	---NA---
TRINITY_DN89635_c0_g1_i1	0.0118984	PREDICTED: uncharacterized protein LOC100890798
Velvet.k55.Locus_13577_Transcript_2/4_Confidence_0.583_Length_3294	-0.0118952	reticulocyte-binding protein 2 homolog a
Velvet.k75.Locus_145625_Transcript_1/1_Confidence_1.000_Length_241	-0.0118948	---NA---
SOAP.k65.C2221168	-0.0118902	neuronal acetylcholine receptor subunit alpha-10-like
Velvet.k55.Locus_59962_Transcript_14/23_Confidence_0.583_Length_8105	-0.0118891	lymphocyte antigen 75-like
TransAb.k55.S37413	-0.0118881	---NA---
TRINITY_DN91140_c2_g3_i2	0.0118873	serine/threonine-protein kinase Nek10-like isoform X1
Velvet.k45.Locus_211688_Transcript_1/1_Confidence_1.000_Length_1553	0.0118771	predicted protein
TRINITY_DN74245_c3_g1_i23	-0.0118748	---NA---
SOAP.k75.C929470	-0.0118715	---NA---
SOAP.k85.scaffold54845	-0.0118704	---NA---
SOAP.k85.scaffold22863	-0.0118665	ATP-binding cassette sub-family G member 4
TRINITY_DN81349_c3_g1_i1	-0.0118657	homeobox protein orthopedia
TRINITY_DN88773_c1_g3_i6	0.0118631	PREDICTED: uncharacterized protein LOC105328307
Velvet.k35.Locus_32043_Transcript_2/10_Confidence_0.205_Length_2825	-0.0118624	short stature homeobox protein isoform X2
Velvet.k65.Locus_18450_Transcript_1/10_Confidence_0.556_Length_3313	-0.0118617	histamine N-methyltransferase-like
SOAP.k55.scaffold60233	-0.0118598	---NA---
SOAP.k55.scaffold34224	-0.011855	putative uterine-ovary specific-44 protein
SOAP.k45.scaffold31088	0.0118534	metastasis-associated protein MTA3
SOAP.k55.scaffold79451	-0.0118521	---NA---
TransAb.k65.S163012	-0.0118475	---NA---
TransAb.k35.R1248997	-0.0118434	PREDICTED: uncharacterized protein LOC575062
SOAP.k55.C2048058	-0.01184	---NA---
SOAP.k55.C2653558	-0.0118399	---NA---
Velvet.k45.Locus_1516_Transcript_3/12_Confidence_0.462_Length_491	-0.0118392	---NA---
SOAP.k55.C2304649	-0.0118314	---NA---
Velvet.k45.Locus_1700_Transcript_12/13_Confidence_0.026_Length_508	-0.0118276	---NA---
TRINITY_DN67775_c2_g2_i1	-0.0118227	---NA---
SOAP.k85.C780512	-0.0118182	---NA---
TRINITY_DN79080_c1_g1_i17	-0.0118099	---NA---
Velvet.k65.Locus_103813_Transcript_1/1_Confidence_1.000_Length_515	-0.011803	---NA---
Velvet.k45.Locus_82571_Transcript_2/2_Confidence_0.667_Length_485	-0.0118026	---NA---
SOAP.k85.C862415	0.0118013	PREDICTED: uncharacterized protein LOC100889549
TRINITY_DN78085_c0_g1_i4	-0.0117995	---NA---
TRINITY_DN67421_c5_g1_i1	-0.0117958	---NA---
TransAb.k45.R668996	-0.0117951	---NA---
SOAP.k55.C2155072	-0.0117858	---NA---
Velvet.k65.Locus_24399_Transcript_1/6_Confidence_0.125_Length_418	-0.0117825	---NA---
SOAP.k55.C2970717	-0.0117807	---NA---
SOAP.k55.scaffold46337	-0.0117757	---NA---
Velvet.k45.Locus_39139_Transcript_5/10_Confidence_0.519_Length_2447	-0.0117733	S-crystallin SL11-like
Velvet.k45.Locus_53742_Transcript_5/12_Confidence_0.641_Length_5754	0.0117678	aminopeptidase N
TransAb.k55.R507844	-0.0117645	---NA---
TransAb.k75.S98707	0.0117618	PREDICTED: uncharacterized protein LOC105443693
Velvet.k65.Locus_2571_Transcript_10/13_Confidence_0.405_Length_3901	0.0117597	protein FAM167A
TRINITY_DN93821_c3_g2_i1	-0.011757	---NA---
TRINITY_DN95152_c4_g1_i5	0.0117552	neuronal cell adhesion molecule isoform X1
Velvet.k85.Locus_14767_Transcript_4/5_Confidence_0.667_Length_4967	0.0117527	endothelial transcription factor GATA-2
TRINITY_DN73307_c0_g1_i4	-0.011751	---NA---
TRINITY_DN90074_c3_g1_i1	0.0117486	ras-related protein Rab-8A-like
TRINITY_DN67119_c7_g1_i2	-0.0117478	---NA---
SOAP.k55.C2590936	-0.0117428	---NA---
Velvet.k55.Locus_93899_Transcript_1/3_Confidence_0.600_Length_675	-0.0117424	---NA---
TRINITY_DN72936_c8_g2_i5	-0.0117414	---NA---
Velvet.k35.Locus_71423_Transcript_2/7_Confidence_0.500_Length_1375	-0.0117392	macrophage mannose receptor 1-like
Velvet.k45.Locus_5039_Transcript_6/12_Confidence_0.567_Length_2158	-0.0117378	L-ascorbate oxidase-like
SOAP.k35.scaffold18941	-0.0117377	rho GTPase-activating protein 22-like isoform X1
SOAP.k65.C1609976	-0.011737	---NA---
Velvet.k65.Locus_18197_Transcript_6/31_Confidence_1.000_Length_186	-0.0117369	---NA---
TRINITY_DN87246_c4_g2_i2	0.0117328	lysocardiolipin acyltransferase 1
TransAb.k35.S1353388	-0.0117321	RE1-silencing transcription factor-like
TransAb.k35.S1361298	-0.0117306	pol-like protein
Velvet.k85.Locus_78712_Transcript_1/2_Confidence_0.750_Length_2440	-0.0117286	NACHT, LRR and PYD domains-containing protein 3-like
TransAb.k55.R472713	-0.0117268	---NA---
TransAb.k45.R654909	-0.0117228	TPA_exp: polyprotein
Velvet.k65.Locus_17579_Transcript_2/6_Confidence_0.611_Length_2331	-0.0117228	cytochrome P450 3A24
SOAP.k85.scaffold18193	0.0117212	GTP-binding protein RAD
SOAP.k35.scaffold124067	0.0117081	crk-like protein
SOAP.k65.scaffold134224	-0.0117066	probable G-protein coupled receptor 128
Velvet.k35.Locus_1410_Transcript_73062/121168_Confidence_1.000_Length_997	-0.0117035	PREDICTED: uncharacterized protein LOC100893587
TransAb.k35.J1231207	-0.0117003	---NA---
SOAP.k45.C3116034	-0.0116999	---NA---
SOAP.k45.scaffold86742	-0.0116985	carboxypeptidase B
SOAP.k45.scaffold83447	0.0116985	protein arginine N-methyltransferase 1 isoform X1
SOAP.k75.C1419933	-0.0116971	---NA---
SOAP.k35.C4026719	0.011697	---NA---
TransAb.k65.S94537	-0.0116912	---NA---
TRINITY_DN81528_c1_g1_i1	-0.0116907	orexin receptor type 2
Velvet.k55.Locus_13976_Transcript_11/19_Confidence_0.479_Length_2679	-0.0116881	30-kDa Strongylocentrotus intermedius spicule matrix protein
Velvet.k65.Locus_48668_Transcript_1/1_Confidence_1.000_Length_1151	-0.0116878	---NA---
SOAP.k45.scaffold142601	-0.0116872	probable G-protein coupled receptor 158
SOAP.k65.scaffold93201	-0.0116851	RNA-directed DNA polymerase from mobile element jockey-like
SOAP.k65.C1946955	-0.0116838	---NA---
TransAb.k75.S148203	0.0116829	---NA---
SOAP.k45.scaffold96273	-0.0116825	---NA---
Velvet.k65.Locus_18435_Transcript_1/1_Confidence_1.000_Length_865	-0.0116811	Regeneration Associated Protein
TRINITY_DN80022_c2_g4_i1	-0.0116756	---NA---
TransAb.k35.S1325207	-0.0116753	---NA---
SOAP.k35.scaffold37557	-0.011674	---NA---
SOAP.k85.C780456	-0.0116679	---NA---
TransAb.k45.R701783	-0.011667	---NA---
TRINITY_DN63467_c3_g1_i31	-0.0116652	---NA---
Velvet.k65.Locus_11445_Transcript_5/7_Confidence_0.741_Length_3138	-0.0116626	hypothetical protein B5V51_7041
Velvet.k45.Locus_21768_Transcript_1/2_Confidence_0.750_Length_550	-0.0116603	---NA---
TRINITY_DN88390_c2_g1_i3	-0.011659	PR domain zinc finger protein 15-like
TransAb.k35.S1104839	-0.0116589	gastrin/cholecystokinin type B receptor-like
TransAb.k35.S1358017	-0.0116583	---NA---
SOAP.k55.scaffold4854	-0.0116578	---NA---
Velvet.k45.Locus_42065_Transcript_1/3_Confidence_0.792_Length_328	-0.0116564	---NA---
Velvet.k45.Locus_233890_Transcript_1/2_Confidence_0.800_Length_309	-0.0116554	---NA---
TRINITY_DN87869_c1_g1_i2	-0.0116551	E3 ubiquitin-protein ligase RNF103 isoform X1
TRINITY_DN77464_c3_g1_i2	-0.0116533	---NA---
Velvet.k85.Locus_47316_Transcript_1/1_Confidence_1.000_Length_2523	-0.0116496	torsin-1A-interacting protein 2-like
TRINITY_DN90854_c1_g1_i3	0.0116442	CDP-diacylglycerol--glycerol-3-phosphate 3-phosphatidyltransferase, mitochondrial
SOAP.k55.scaffold36085	-0.0116436	PREDICTED: uncharacterized protein LOC105442056 isoform X3
TransAb.k35.R1374620	-0.0116339	---NA---
Velvet.k55.Locus_89754_Transcript_1/1_Confidence_1.000_Length_478	-0.0116307	---NA---
TransAb.k45.S775225	0.0116289	---NA---
TransAb.k55.S264738	-0.011625	---NA---
Velvet.k55.Locus_46696_Transcript_1/1_Confidence_1.000_Length_426	-0.0116239	---NA---
SOAP.k75.scaffold101826	0.0116235	guanine nucleotide-binding protein G(o) subunit alpha isoform X2
TransAb.k35.S662623	-0.0116192	---NA---
Velvet.k55.Locus_11239_Transcript_1/1_Confidence_1.000_Length_476	-0.0116177	---NA---
Velvet.k55.Locus_6025_Transcript_7/8_Confidence_0.250_Length_582	-0.0116145	---NA---
Velvet.k55.Locus_25552_Transcript_2/2_Confidence_0.182_Length_2316	0.0116126	cationic amino acid transporter 4
SOAP.k65.C1479328	-0.0116108	---NA---
TRINITY_DN59946_c1_g1_i8	-0.0116096	---NA---
Velvet.k85.Locus_63014_Transcript_1/1_Confidence_1.000_Length_397	-0.0116039	---NA---
SOAP.k85.scaffold79889	-0.0116037	putative glycoprotein 3-alpha-L-fucosyltransferase A-like
TRINITY_DN84155_c3_g1_i1	-0.0115977	predicted protein
SOAP.k75.C1343537	0.0115974	PREDICTED: uncharacterized protein LOC100892106 isoform X2
SOAP.k55.scaffold1375	-0.0115764	monocarboxylate transporter 9
Velvet.k45.Locus_82842_Transcript_4/8_Confidence_0.458_Length_342	-0.0115747	---NA---
Velvet.k45.Locus_55733_Transcript_1/1_Confidence_1.000_Length_519	-0.011572	---NA---
Velvet.k35.Locus_40654_Transcript_1/1_Confidence_1.000_Length_851	-0.011567	---NA---
TransAb.k45.S767245	-0.0115636	---NA---
SOAP.k55.scaffold144850	-0.0115627	---NA---
Velvet.k75.Locus_71292_Transcript_1/3_Confidence_0.600_Length_1023	0.0115601	predicted protein
Velvet.k45.Locus_21193_Transcript_21/26_Confidence_0.370_Length_3584	-0.0115552	protein NLRC5-like
TRINITY_DN78662_c0_g1_i3	-0.0115532	---NA---
SOAP.k75.C1286037	0.011553	---NA---
SOAP.k55.C3000629	-0.0115481	---NA---
TRINITY_DN72851_c0_g1_i11	-0.0115458	PREDICTED: uncharacterized protein LOC105440827
Velvet.k45.Locus_62902_Transcript_5/13_Confidence_0.542_Length_2266	-0.0115454	galanin receptor type 2-like
TransAb.k55.S75182	-0.011542	---NA---
TRINITY_DN119439_c0_g1_i1	-0.0115419	---NA---
SOAP.k75.C1442939	-0.0115408	basement membrane-specific heparan sulfate proteoglycan core protein-like
TRINITY_DN87704_c0_g5_i1	-0.0115387	---NA---
Velvet.k55.Locus_17817_Transcript_1/31_Confidence_1.000_Length_252	-0.011538	---NA---
Velvet.k35.Locus_49343_Transcript_1/2_Confidence_0.833_Length_441	-0.011537	---NA---
SOAP.k45.scaffold140966	-0.0115365	---NA---
SOAP.k75.scaffold47362	0.011534	H/ACA ribonucleoprotein complex non-core subunit NAF1
SOAP.k75.C677258	-0.0115309	---NA---
TRINITY_DN31492_c0_g1_i1	-0.0115305	PREDICTED: uncharacterized protein LOC105442311
SOAP.k45.scaffold63742	0.0115283	cytochrome P450 2U1
Velvet.k75.Locus_113570_Transcript_1/4_Confidence_0.500_Length_623	-0.0115231	---NA---
Velvet.k55.Locus_24326_Transcript_16/24_Confidence_0.442_Length_5789	-0.0115193	PREDICTED: putative uncharacterized protein DDB_G0277255 isoform X1
Velvet.k75.Locus_64322_Transcript_3/8_Confidence_0.550_Length_1846	0.0115187	DAZ-associated protein 1 isoform X2
Velvet.k35.Locus_19491_Transcript_1/1_Confidence_1.000_Length_616	-0.0115183	sushi, von Willebrand factor type A, EGF and pentraxin domain-containing protein 1-like
TransAb.k35.S960607	-0.0115175	---NA---
SOAP.k45.C2083431	-0.0115035	---NA---
Velvet.k35.Locus_49658_Transcript_4/5_Confidence_0.500_Length_2747	0.0115016	beta-(1,2)-xylosyltransferase isoform X2
TransAb.k75.S130001	-0.0114985	---NA---
Velvet.k45.Locus_10926_Transcript_12/17_Confidence_0.466_Length_6296	-0.0114937	excitatory amino acid transporter 3
Velvet.k45.Locus_8906_Transcript_22/30_Confidence_0.438_Length_4275	-0.0114926	Transposon TX1 uncharacterized 149 kDa protein
SOAP.k65.C1840941	-0.0114884	---NA---
TRINITY_DN60317_c1_g1_i20	-0.0114824	PREDICTED: uncharacterized protein LOC100891077
SOAP.k45.C2775856	-0.0114786	---NA---
TransAb.k35.S155313	-0.0114772	amiloride-sensitive sodium channel subunit alpha-like
TRINITY_DN26122_c0_g1_i1	-0.0114771	---NA---
TRINITY_DN59453_c6_g1_i4	-0.0114733	---NA---
SOAP.k55.scaffold136813	-0.011471	---NA---
SOAP.k35.scaffold104392	-0.0114708	PREDICTED: uncharacterized protein LOC588719
Velvet.k55.Locus_2984_Transcript_42/44_Confidence_0.411_Length_6225	-0.01147	EGF-like module-containing mucin-like hormone receptor-like 1 isoform X1
Velvet.k65.Locus_9113_Transcript_102/108_Confidence_0.091_Length_6929	-0.0114646	monocarboxylate transporter 12-like
SOAP.k45.scaffold136409	-0.0114641	---NA---
SOAP.k75.scaffold81275	-0.0114608	---NA---
SOAP.k75.scaffold62081	-0.0114588	---NA---
Velvet.k35.Locus_15700_Transcript_14/14_Confidence_0.302_Length_2186	0.0114584	cytochrome P450 2U1
SOAP.k65.C2157594	-0.0114576	---NA---
SOAP.k65.scaffold52770	-0.011457	---NA---
Velvet.k35.Locus_23151_Transcript_7/11_Confidence_0.175_Length_1789	-0.0114567	pol-like protein
SOAP.k55.scaffold35727	-0.011454	---NA---
TRINITY_DN55103_c0_g1_i1	0.0114527	cilia- and flagella-associated protein 47-like
TRINITY_DN79309_c1_g1_i1	0.0114498	---NA---
Velvet.k75.Locus_38558_Transcript_1/1_Confidence_1.000_Length_1514	-0.0114497	asialoglycoprotein receptor 2-like
SOAP.k75.C1072039	-0.0114493	---NA---
Velvet.k85.Locus_130053_Transcript_1/1_Confidence_1.000_Length_985	-0.0114491	predicted protein
Velvet.k45.Locus_2116_Transcript_7/9_Confidence_0.412_Length_865	-0.0114474	---NA---
TRINITY_DN18595_c0_g1_i1	-0.011444	---NA---
Velvet.k65.Locus_18036_Transcript_2/3_Confidence_0.833_Length_1626	-0.0114379	RNA-directed DNA polymerase from mobile element jockey-like
TRINITY_DN89039_c0_g2_i12	-0.0114306	monocarboxylate transporter 12
SOAP.k75.C1339419	-0.0114304	---NA---
TRINITY_DN79852_c1_g3_i2	-0.0114299	---NA---
Velvet.k35.Locus_127551_Transcript_1/4_Confidence_0.667_Length_2985	-0.0114283	sucrase-isomaltase, intestinal
SOAP.k85.scaffold30689	0.0114263	protein unc-119 homolog B
TransAb.k75.S141567	-0.0114253	---NA---
TRINITY_DN77027_c4_g1_i5	0.0114241	PREDICTED: uncharacterized protein LOC580499
Velvet.k65.Locus_8443_Transcript_1/19_Confidence_1.000_Length_204	-0.0114177	---NA---
TRINITY_DN71761_c2_g5_i1	-0.0114123	---NA---
TransAb.k35.R1401320	-0.0114054	PREDICTED: uncharacterized protein LOC105446271 isoform X1
TransAb.k55.R426762	-0.0114035	---NA---
TRINITY_DN62958_c1_g1_i5	-0.0113962	---NA---
TRINITY_DN60658_c0_g1_i4	0.0113954	---NA---
Velvet.k55.Locus_33999_Transcript_1/1_Confidence_1.000_Length_990	-0.0113929	---NA---
SOAP.k45.C2780804	-0.0113925	---NA---
TRINITY_DN92848_c0_g1_i8	0.0113877	pleiotropic regulator 1
Velvet.k75.Locus_43509_Transcript_1/3_Confidence_0.333_Length_4189	0.0113873	dual 3',5'-cyclic-AMP and -GMP phosphodiesterase 11A
TransAb.k45.R684119	-0.0113832	---NA---
Velvet.k55.Locus_1906_Transcript_23/27_Confidence_0.214_Length_2810	0.0113792	leucine-rich repeat-containing protein 74B-like isoform X1
TRINITY_DN93717_c2_g2_i5	0.0113773	dachshund homolog 1 isoform X2
Velvet.k35.Locus_17060_Transcript_28/35_Confidence_0.347_Length_1539	0.0113763	E3 ubiquitin-protein ligase TTC3-like
TransAb.k35.R1255779	0.0113741	putative phospholipase B-like 2
Velvet.k85.Locus_24664_Transcript_1/1_Confidence_1.000_Length_791	-0.0113728	---NA---
Velvet.k75.Locus_49427_Transcript_28/30_Confidence_0.519_Length_10087	0.0113727	ankyrin-2-like isoform X15
Velvet.k65.Locus_88045_Transcript_1/1_Confidence_1.000_Length_445	-0.011368	---NA---
TRINITY_DN83262_c2_g1_i1	-0.0113669	marginal zone B- and B1-cell-specific protein-like
Velvet.k35.Locus_1410_Transcript_80183/121168_Confidence_1.000_Length_1114	-0.0113656	---NA---
SOAP.k35.scaffold95267	-0.0113645	---NA---
SOAP.k45.C2910994	0.0113634	---NA---
SOAP.k45.scaffold141037	-0.0113632	cell wall integrity and stress response component 4
SOAP.k45.scaffold136199	0.0113502	adhesion G protein-coupled receptor L2-like
TRINITY_DN57883_c0_g2_i3	-0.0113466	PREDICTED: uncharacterized protein LOC100373785
SOAP.k55.C2480148	-0.011338	---NA---
SOAP.k65.scaffold126759	-0.0113294	plasma kallikrein
SOAP.k55.C1559846	-0.0113264	---NA---
TRINITY_DN83582_c3_g1_i2	-0.0113259	protein YIPF6-like
SOAP.k65.scaffold15523	0.0113156	wee1-like protein kinase
Velvet.k55.Locus_58615_Transcript_11/18_Confidence_0.630_Length_1077	0.0113134	predicted protein
TRINITY_DN67694_c3_g2_i1	-0.0113112	---NA---
TransAb.k35.S1389593	-0.0113104	---NA---
TRINITY_DN55832_c0_g1_i1	0.0113054	cytoplasmic dynein 2 heavy chain 1
TRINITY_DN81077_c2_g1_i12	-0.0113045	PREDICTED: uncharacterized protein LOC105440669
TransAb.k55.R461608	0.0113041	chromobox protein homolog 7-like
SOAP.k75.scaffold47820	-0.0113028	---NA---
Velvet.k75.Locus_17567_Transcript_1/1_Confidence_1.000_Length_430	-0.0113021	PREDICTED: uncharacterized protein LOC100889228
SOAP.k75.C1034702	-0.0112975	---NA---
Velvet.k45.Locus_6783_Transcript_9/10_Confidence_0.303_Length_1729	0.0112963	echinoidin isoform X2
SOAP.k45.scaffold147406	0.0112953	tubulin polymerization-promoting protein family member 2-like
SOAP.k55.scaffold119822	-0.0112925	putative RNA-directed DNA polymerase from transposon X-element
Velvet.k75.Locus_200998_Transcript_1/1_Confidence_1.000_Length_417	-0.0112922	---NA---
Velvet.k55.Locus_12508_Transcript_1/1_Confidence_1.000_Length_607	-0.0112918	---NA---
Velvet.k75.Locus_154113_Transcript_1/1_Confidence_1.000_Length_307	-0.0112875	---NA---
Velvet.k55.Locus_23559_Transcript_3/3_Confidence_0.667_Length_1608	0.0112821	bromodomain-containing protein 8-like
TRINITY_DN71850_c4_g2_i1	-0.0112801	---NA---
Velvet.k65.Locus_58854_Transcript_1/2_Confidence_0.750_Length_749	-0.0112787	---NA---
Velvet.k55.Locus_2000_Transcript_54/60_Confidence_0.151_Length_4079	0.0112776	Endoglucanase A
SOAP.k65.scaffold107602	-0.0112765	---NA---
SOAP.k65.C1769081	-0.0112764	---NA---
SOAP.k55.C1768688	-0.0112708	---NA---
SOAP.k75.scaffold81385	-0.0112634	phosphopantothenoylcysteine decarboxylase isoform X1
TRINITY_DN85331_c3_g1_i13	-0.0112619	deleted in malignant brain tumors 1 protein-like
Velvet.k65.Locus_1530_Transcript_45/48_Confidence_0.252_Length_5187	-0.0112604	sodium/glucose cotransporter 5-like isoform X2
TRINITY_DN70967_c0_g2_i17	0.0112592	Tubulin alpha-1D chain
TRINITY_DN86554_c4_g3_i2	-0.0112568	---NA---
SOAP.k35.C4219869	0.0112557	putative pyrazinamidase/nicotinamidase
Velvet.k45.Locus_114540_Transcript_1/1_Confidence_1.000_Length_214	-0.011253	---NA---
Velvet.k65.Locus_155500_Transcript_2/11_Confidence_0.639_Length_4570	-0.0112475	hemicentin-1-like isoform X1
SOAP.k65.C2049620	-0.0112461	---NA---
TransAb.k35.J1250946	0.0112458	PREDICTED: uncharacterized protein LOC575882
SOAP.k45.C3484831	-0.0112439	---NA---
Velvet.k75.Locus_44812_Transcript_1/4_Confidence_0.700_Length_2801	-0.0112421	UPF0692 protein C19orf54 homolog
TransAb.k65.S94045	-0.01124	---NA---
SOAP.k55.C2996969	-0.0112397	---NA---
Velvet.k35.Locus_32379_Transcript_1/10_Confidence_0.148_Length_413	-0.0112373	---NA---
SOAP.k55.C2764109	-0.0112364	hypothetical protein LOTGIDRAFT_163196
TRINITY_DN60747_c4_g1_i8	-0.011235	---NA---
TRINITY_DN66385_c1_g1_i19	-0.0112327	---NA---
TRINITY_DN71430_c1_g2_i2	-0.0112317	---NA---
TRINITY_DN71406_c1_g1_i1	-0.0112244	fibrillin-2-like isoform X1
TransAb.k65.S170075	-0.0112241	heparan sulfate glucosamine 3-O-sulfotransferase 1-like
Velvet.k35.Locus_29601_Transcript_2/3_Confidence_0.455_Length_3096	-0.0112195	ATP-dependent RNA helicase DDX1
TransAb.k65.S178026	-0.0112114	---NA---
SOAP.k75.scaffold110434	-0.0112058	---NA---
TRINITY_DN88944_c0_g1_i11	0.0112011	NFX1-type zinc finger-containing protein 1-like
Velvet.k55.Locus_21304_Transcript_3/6_Confidence_0.808_Length_2826	-0.0111973	NACHT, LRR and PYD domains-containing protein 5-like
TRINITY_DN82309_c0_g1_i10	0.0111919	putative glycoprotein 3-alpha-L-fucosyltransferase A-like
TransAb.k75.S14809	0.0111899	---NA---
TransAb.k65.R309297	-0.0111868	---NA---
SOAP.k55.C2987953	-0.0111847	---NA---
TransAb.k65.S71313	-0.0111821	---NA---
TRINITY_DN90481_c2_g1_i3	-0.0111786	dehydrodolichyl diphosphate syntase complex subunit nus1-like
SOAP.k65.C1763297	0.0111771	telomerase protein component 1-like
TRINITY_DN78336_c2_g1_i2	-0.0111737	short transient receptor potential channel 5-like
SOAP.k75.scaffold95785	-0.0111723	---NA---
Velvet.k65.Locus_27086_Transcript_3/7_Confidence_0.500_Length_1504	0.0111698	carbonyl reductase [NADPH] 1-like
TRINITY_DN94683_c1_g1_i8	-0.011168	---NA---
Velvet.k65.Locus_1126_Transcript_121/130_Confidence_0.032_Length_5110	0.0111672	tyrosine-protein kinase receptor Tie-1-like
TRINITY_DN59420_c0_g1_i4	-0.0111667	rho guanine nucleotide exchange factor 26-like isoform X1
Velvet.k35.Locus_9729_Transcript_3/12_Confidence_0.508_Length_2354	-0.0111657	diamine acetyltransferase 2
SOAP.k45.scaffold149127	0.011154	cardioacceleratory peptide receptor-like
SOAP.k45.scaffold131281	-0.0111455	---NA---
TRINITY_DN78911_c6_g1_i10	0.0111445	25-hydroxyvitamin D-1 alpha hydroxylase, mitochondrial
TRINITY_DN64476_c4_g1_i1	-0.0111431	---NA---
Velvet.k55.Locus_7880_Transcript_10/19_Confidence_0.310_Length_1820	-0.0111387	transmembrane protease serine 3-like
Velvet.k45.Locus_69009_Transcript_7/8_Confidence_0.581_Length_1931	-0.0111329	RNA-directed DNA polymerase from mobile element jockey-like
TRINITY_DN59578_c0_g1_i18	-0.0111327	---NA---
SOAP.k35.C4029231	-0.0111298	---NA---
SOAP.k75.scaffold44555	-0.0111272	---NA---
TRINITY_DN74997_c3_g3_i1	-0.0111255	---NA---
Velvet.k75.Locus_15643_Transcript_5/8_Confidence_0.667_Length_2310	-0.0111232	RNA-directed DNA polymerase from mobile element jockey
TransAb.k65.S184097	-0.0111231	---NA---
TRINITY_DN63469_c1_g4_i1	-0.0111197	RNA-directed DNA polymerase from mobile element jockey-like
Velvet.k45.Locus_8975_Transcript_20/22_Confidence_0.450_Length_4480	0.011101	predicted protein
TransAb.k65.S66912	-0.0110988	---NA---
TRINITY_DN60113_c5_g1_i1	-0.0110974	---NA---
Velvet.k65.Locus_5666_Transcript_59/66_Confidence_0.168_Length_2842	-0.0110953	protein NLRC5-like
TRINITY_DN71765_c3_g1_i9	-0.0110934	---NA---
TRINITY_DN94331_c3_g1_i4	-0.0110896	---NA---
SOAP.k35.scaffold100679	-0.0110892	TPA_exp: polyprotein
TRINITY_DN70529_c3_g1_i1	0.0110867	---NA---
Velvet.k75.Locus_22897_Transcript_1/1_Confidence_1.000_Length_2258	0.011085	sporozoite surface protein 2-like isoform X2
Velvet.k85.Locus_87764_Transcript_1/1_Confidence_1.000_Length_358	-0.0110826	---NA---
TRINITY_DN88565_c3_g2_i6	0.0110822	zinc finger protein 883 isoform X2
Velvet.k45.Locus_48595_Transcript_1/1_Confidence_1.000_Length_477	-0.011082	---NA---
TransAb.k65.S140536	-0.0110815	protein phosphatase 1 regulatory subunit 12A-like
Velvet.k35.Locus_30591_Transcript_7/11_Confidence_0.338_Length_2156	-0.0110812	sulfotransferase 1C2A
SOAP.k65.C1956883	-0.0110784	---NA---
TRINITY_DN59890_c0_g1_i3	-0.0110747	PREDICTED: uncharacterized protein LOC100892397
Velvet.k65.Locus_124345_Transcript_1/1_Confidence_1.000_Length_268	-0.0110738	---NA---
Velvet.k35.Locus_170025_Transcript_2/11_Confidence_0.134_Length_2693	0.0110689	sodium- and chloride-dependent GABA transporter 1
SOAP.k75.C1295995	-0.0110673	---NA---
Velvet.k55.Locus_35479_Transcript_13/20_Confidence_0.180_Length_1881	-0.0110562	putative RNA-directed DNA polymerase from transposon X-element
TRINITY_DN90667_c1_g2_i1	-0.0110556	TPA_exp: putative hydrolase
TransAb.k55.R462764	-0.0110553	PREDICTED: uncharacterized protein LOC105447287
TransAb.k35.R1299733	-0.0110541	hypothetical protein BSL78_00296
TransAb.k35.S1424871	-0.0110528	---NA---
Velvet.k35.Locus_7479_Transcript_16/24_Confidence_0.477_Length_6147	-0.011052	PREDICTED: uncharacterized protein LOC100893728
TransAb.k35.S1426639	-0.0110506	---NA---
Velvet.k75.Locus_62496_Transcript_2/2_Confidence_0.750_Length_549	0.0110492	nuclear receptor coactivator 5-like isoform X1
Velvet.k45.Locus_13095_Transcript_65/67_Confidence_0.160_Length_4776	-0.0110383	atlastin-2 isoform X1
TransAb.k35.R1239579	-0.0110363	putative RNA-directed DNA polymerase from transposon BS
TRINITY_DN87878_c1_g2_i8	-0.011035	PREDICTED: uncharacterized protein LOC105445353, partial
SOAP.k65.scaffold110978	-0.0110256	---NA---
Velvet.k75.Locus_23062_Transcript_18/21_Confidence_0.328_Length_3843	-0.0110184	Enoyl-CoA hydratase domain-containing protein 2, mitochondrial
TRINITY_DN94126_c4_g2_i2	-0.0110162	---NA---
TRINITY_DN86075_c1_g1_i2	-0.0110149	uncharacterized protein LOC110249901
TRINITY_DN58475_c0_g1_i6	0.0110145	neural cell adhesion molecule L1-like protein
Velvet.k65.Locus_192738_Transcript_1/1_Confidence_1.000_Length_265	-0.0110139	---NA---
TransAb.k75.S49613	-0.0110128	---NA---
TRINITY_DN66391_c0_g2_i1	-0.0110092	---NA---
TRINITY_DN91551_c0_g1_i3	-0.0110081	Integrase/recombinase xerD-like
Velvet.k45.Locus_41650_Transcript_5/10_Confidence_0.517_Length_1817	0.0110063	zinc transporter 5-like
Velvet.k45.Locus_18604_Transcript_6/10_Confidence_0.415_Length_966	-0.011	---NA---
TRINITY_DN72492_c1_g1_i1	-0.0109964	TPA_exp: polyprotein
TRINITY_DN93220_c2_g3_i6	-0.0109869	transmembrane protein 116-like
SOAP.k55.C2629354	-0.0109866	---NA---
Velvet.k35.Locus_26017_Transcript_6/10_Confidence_0.489_Length_1576	-0.0109838	PREDICTED: uncharacterized protein LOC100891682
SOAP.k85.scaffold70940	-0.0109788	RNA-directed DNA polymerase from mobile element jockey-like
Velvet.k45.Locus_133412_Transcript_1/2_Confidence_0.833_Length_2795	-0.0109709	mesenchyme-specific cell surface glycoprotein
TRINITY_DN83450_c0_g1_i9	0.0109639	programmed cell death protein 2-like
Velvet.k45.Locus_7470_Transcript_9/11_Confidence_0.409_Length_995	-0.0109629	PREDICTED: uncharacterized protein LOC105440948
SOAP.k75.scaffold462	0.0109583	sodium- and chloride-dependent neutral and basic amino acid transporter B(0+)-like
TRINITY_DN73234_c0_g2_i1	-0.010953	PREDICTED: uncharacterized protein LOC105444946
Velvet.k65.Locus_41690_Transcript_3/4_Confidence_0.833_Length_1432	0.0109493	proline-rich protein 11-like isoform X3
Velvet.k35.Locus_50819_Transcript_14/17_Confidence_0.336_Length_7557	0.0109493	telomerase protein component 1-like
SOAP.k75.C335290	-0.0109483	---NA---
TRINITY_DN22645_c0_g1_i1	-0.0109438	---NA---
Velvet.k75.Locus_124930_Transcript_1/1_Confidence_1.000_Length_307	0.0109417	dual specificity protein kinase TTK
TRINITY_DN82096_c3_g1_i7	-0.0109415	---NA---
SOAP.k75.scaffold65707	-0.0109367	---NA---
TRINITY_DN73838_c1_g1_i3	-0.0109316	Transposon TX1 uncharacterized 149 kDa protein
Velvet.k35.Locus_158278_Transcript_1/1_Confidence_1.000_Length_386	-0.0109282	---NA---
SOAP.k45.C3576757	-0.0109246	ZP domain-containing protein
SOAP.k45.C2827062	0.010923	---NA---
Velvet.k55.Locus_4146_Transcript_32/33_Confidence_0.451_Length_5480	-0.0109204	probable ATP-dependent RNA helicase DDX58
Velvet.k55.Locus_147894_Transcript_3/3_Confidence_0.750_Length_380	-0.0109198	---NA---
Velvet.k65.Locus_40840_Transcript_1/4_Confidence_0.812_Length_4848	0.0109162	ATP-dependent RNA helicase DDX3X-like isoform X2
TRINITY_DN82712_c0_g1_i1	0.0109151	trithorax group protein osa
TransAb.k35.R1259090	0.0109138	dipeptidyl peptidase 9-like
TRINITY_DN94909_c5_g1_i1	0.0109119	PREDICTED: uncharacterized protein LOC105445242
TransAb.k35.S368171	-0.0109091	---NA---
Velvet.k45.Locus_25654_Transcript_13/22_Confidence_0.667_Length_10651	-0.0109059	MAM and LDL-receptor class A domain-containing protein 2-like
Velvet.k65.Locus_130981_Transcript_1/2_Confidence_0.667_Length_286	-0.0109055	---NA---
TRINITY_DN70448_c3_g3_i6	0.0109054	28S ribosomal protein S35, mitochondrial
TRINITY_DN92369_c2_g3_i3	-0.0109033	predicted protein
SOAP.k45.C1617216	-0.010903	---NA---
TRINITY_DN52618_c0_g1_i2	-0.0109004	---NA---
TransAb.k55.S137510	0.0108968	PREDICTED: uncharacterized protein LOC100888029
TRINITY_DN90927_c2_g1_i10	-0.0108958	elongation of very long chain fatty acids protein 4-like
SOAP.k85.C874615	-0.0108899	potassium channel subfamily K member 4
TRINITY_DN60421_c1_g1_i16	-0.0108894	toll-like receptor 4
SOAP.k75.C292226	-0.0108887	---NA---
Velvet.k65.Locus_194486_Transcript_1/1_Confidence_1.000_Length_200	-0.010887	---NA---
TransAb.k35.R1264881	0.0108772	PREDICTED: uncharacterized protein LOC105438347
Velvet.k85.Locus_56213_Transcript_1/4_Confidence_0.556_Length_1250	0.010876	alpha-L-fucosidase-like isoform X2
SOAP.k75.scaffold91191	0.0108745	fibulin-1-like isoform X3
SOAP.k55.scaffold38201	-0.0108739	---NA---
SOAP.k85.scaffold22377	0.0108719	---NA---
SOAP.k45.scaffold97243	0.0108712	ectonucleotide pyrophosphatase/phosphodiesterase family member 7
Velvet.k45.Locus_45363_Transcript_9/13_Confidence_0.270_Length_2563	-0.0108706	Heterogeneous nuclear ribonucleoprotein A3
Velvet.k45.Locus_207302_Transcript_1/1_Confidence_1.000_Length_211	-0.0108661	---NA---
TransAb.k65.S250538	0.0108633	---NA---
SOAP.k55.C2921927	-0.0108594	---NA---
TransAb.k35.R1274288	-0.0108591	elongation of very long chain fatty acids protein 6
SOAP.k45.C3179473	-0.0108565	---NA---
Velvet.k35.Locus_13332_Transcript_6/14_Confidence_0.190_Length_4195	0.0108554	copper-transporting ATPase 2
Velvet.k65.Locus_5885_Transcript_9/10_Confidence_0.676_Length_3668	-0.0108541	RNA-directed DNA polymerase from mobile element jockey
Velvet.k65.Locus_118536_Transcript_1/1_Confidence_1.000_Length_302	-0.0108522	---NA---
SOAP.k75.scaffold6788	-0.0108522	PREDICTED: uncharacterized protein LOC105442928
Velvet.k45.Locus_55231_Transcript_1/3_Confidence_0.714_Length_1171	-0.0108521	alkaline phosphatase-like
SOAP.k65.scaffold72587	-0.0108461	---NA---
Velvet.k65.Locus_16535_Transcript_1/3_Confidence_0.714_Length_956	-0.0108447	reverse transcriptase-like protein
Velvet.k45.Locus_16815_Transcript_21/24_Confidence_0.333_Length_3552	-0.0108442	PREDICTED: uncharacterized protein LOC591369
TRINITY_DN78396_c1_g1_i1	-0.010842	putative uncharacterized transposon-derived protein F52C9.6
TRINITY_DN63162_c1_g1_i4	-0.0108412	fibronectin type-III domain-containing protein 3a-like
SOAP.k35.C3679993	-0.0108393	---NA---
TRINITY_DN74498_c1_g2_i3	-0.0108375	PREDICTED: fibronectin
SOAP.k65.C1826057	-0.0108345	---NA---
TRINITY_DN87465_c2_g4_i1	-0.0108339	---NA---
TRINITY_DN95119_c5_g1_i13	-0.0108316	Transposon Ty3-G Gag-Pol polyprotein
SOAP.k55.C2386852	-0.010828	---NA---
SOAP.k65.scaffold41642	-0.0108261	---NA---
SOAP.k65.C1698571	-0.01082	predicted protein
TRINITY_DN66162_c5_g4_i1	-0.0108194	---NA---
SOAP.k85.C720224	-0.0108177	---NA---
TRINITY_DN93602_c4_g2_i1	0.0108169	fibropellin Ia
TRINITY_DN70488_c0_g1_i1	-0.0108158	---NA---
SOAP.k65.scaffold132279	-0.0108157	---NA---
Velvet.k75.Locus_155010_Transcript_1/4_Confidence_0.769_Length_797	-0.0108127	zinc finger protein 8 isoform X1
TRINITY_DN89595_c1_g1_i11	0.01081	piwi-like protein 1
Velvet.k55.Locus_16535_Transcript_38/41_Confidence_0.360_Length_5398	-0.0108081	G-protein coupled receptor 64
SOAP.k55.scaffold82434	-0.0108077	Retrovirus-related Pol polyprotein from transposon 297
SOAP.k35.C4138027	-0.0108047	---NA---
TRINITY_DN78497_c1_g1_i24	-0.0108043	---NA---
Velvet.k45.Locus_58057_Transcript_17/18_Confidence_0.547_Length_5180	-0.0108007	transmembrane protease serine 3-like
SOAP.k75.C1088275	-0.0107987	---NA---
Velvet.k85.Locus_173405_Transcript_1/1_Confidence_1.000_Length_482	-0.0107981	---NA---
SOAP.k45.C3127674	-0.0107977	---NA---
TRINITY_DN94526_c2_g1_i2	-0.0107962	plasminogen
SOAP.k85.scaffold13979	-0.0107957	paraneoplastic antigen Ma1-like
TRINITY_DN77740_c0_g1_i1	0.010795	TPA_inf: sialidase NEU1.2
SOAP.k55.C2276439	-0.0107944	---NA---
Velvet.k35.Locus_88777_Transcript_1/1_Confidence_1.000_Length_445	-0.0107941	---NA---
Velvet.k65.Locus_5990_Transcript_1/9_Confidence_0.615_Length_3715	0.0107894	transmembrane prolyl 4-hydroxylase
TransAb.k45.S623408	-0.0107886	---NA---
SOAP.k45.scaffold33905	-0.0107872	retinol dehydrogenase 13-like
Velvet.k55.Locus_23451_Transcript_1/1_Confidence_1.000_Length_406	-0.0107869	---NA---
TransAb.k45.R702841	0.0107865	protein Wnt-9a-like
TRINITY_DN82403_c2_g3_i1	-0.010786	---NA---
SOAP.k75.C1437187	-0.0107848	---NA---
Velvet.k65.Locus_14659_Transcript_7/9_Confidence_0.643_Length_2323	0.0107834	WD40 repeat-containing protein SMU1
Velvet.k75.Locus_12628_Transcript_2/7_Confidence_0.600_Length_3647	-0.0107821	organic solute transporter subunit alpha-like
SOAP.k75.C1445813	-0.0107801	lactase-phlorizin hydrolase
TransAb.k65.R292171	0.0107784	teratocarcinoma-derived growth factor 1
Velvet.k35.Locus_1410_Transcript_14200/121168_Confidence_1.000_Length_282	0.0107771	---NA---
Velvet.k65.Locus_142029_Transcript_1/1_Confidence_1.000_Length_459	0.010773	PREDICTED: uncharacterized protein LOC582117
TRINITY_DN84271_c6_g1_i3	0.0107721	putative phosphite transport system-binding protein ptxB
TRINITY_DN120079_c0_g1_i1	0.0107721	---NA---
TransAb.k55.R452433	-0.0107677	---NA---
SOAP.k35.C3937531	-0.0107669	---NA---
TransAb.k85.S39251	-0.0107665	---NA---
Velvet.k45.Locus_232455_Transcript_1/1_Confidence_1.000_Length_285	-0.0107637	---NA---
Velvet.k75.Locus_2068_Transcript_2/6_Confidence_0.591_Length_2776	-0.0107614	G-protein coupled receptor 126-like
Velvet.k55.Locus_27217_Transcript_3/6_Confidence_0.742_Length_3039	-0.0107604	helicase with zinc finger domain 2-like
TransAb.k65.S89074	-0.0107596	---NA---
Velvet.k65.Locus_34695_Transcript_11/16_Confidence_0.044_Length_1012	0.0107593	---NA---
SOAP.k45.scaffold9095	-0.0107587	salivary glue protein Sgs-3-like
Velvet.k55.Locus_2948_Transcript_3/5_Confidence_0.556_Length_1653	-0.010756	putative deoxyribonuclease TATDN2
Velvet.k45.Locus_4417_Transcript_5/13_Confidence_0.278_Length_2227	0.0107524	sodium/hydrogen exchanger 9B2-like
TRINITY_DN81016_c1_g1_i4	0.0107509	6-phosphofructo-2-kinase/fructose-2,6-bisphosphatase-like isoform X2
TRINITY_DN59623_c4_g3_i1	-0.0107498	---NA---
SOAP.k35.scaffold119075	-0.0107462	---NA---
SOAP.k55.scaffold90636	-0.0107438	---NA---
Velvet.k75.Locus_87981_Transcript_1/1_Confidence_1.000_Length_274	-0.0107437	---NA---
Velvet.k75.Locus_24063_Transcript_28/30_Confidence_0.206_Length_2570	-0.0107431	putative zinc finger CCHC domain-containing protein 3-like
SOAP.k85.C616370	-0.0107424	---NA---
SOAP.k55.C3200650	-0.0107416	---NA---
TransAb.k35.R1302337	0.0107372	bleomycin hydrolase
Velvet.k75.Locus_18236_Transcript_1/2_Confidence_0.833_Length_2114	-0.0107366	low-density lipoprotein receptor-related protein 4-like
SOAP.k65.scaffold108439	-0.0107349	---NA---
Velvet.k65.Locus_28383_Transcript_6/10_Confidence_0.400_Length_3600	-0.0107323	---NA---
TransAb.k45.S102530	0.0107282	DUF1761 domain-containing protein
TRINITY_DN92243_c2_g1_i10	0.010728	chlorophyllide A binding protein isoform X2
TRINITY_DN76629_c6_g3_i2	-0.0107238	---NA---
SOAP.k45.scaffold98205	-0.0107237	---NA---
SOAP.k35.scaffold99347	-0.010721	THAP domain-containing protein 2
TRINITY_DN66470_c5_g2_i4	-0.0107208	---NA---
SOAP.k35.C4242437	-0.0107207	PREDICTED: uncharacterized protein LOC105440824
SOAP.k75.C1197157	-0.01072	---NA---
TRINITY_DN66351_c1_g2_i1	-0.0107186	---NA---
SOAP.k65.scaffold82269	-0.0107178	putative RNA-directed DNA polymerase from transposon BS
SOAP.k75.scaffold3592	-0.0107177	SH2 domain-containing adapter protein E
Velvet.k35.Locus_180906_Transcript_1/7_Confidence_0.732_Length_570	-0.0107123	putative trafficking protein particle complex subunit 11-like
TRINITY_DN87590_c0_g1_i11	-0.0107102	hyaluronidase-1-like isoform X7
Velvet.k35.Locus_13981_Transcript_25/34_Confidence_0.294_Length_10043	0.0107102	RNA-directed DNA polymerase from mobile element jockey
SOAP.k55.scaffold52915	-0.0107085	---NA---
SOAP.k75.scaffold58911	0.0107049	pumilio homolog 3-like
Velvet.k35.Locus_1410_Transcript_3599/121168_Confidence_1.000_Length_445	-0.0107043	---NA---
Velvet.k55.Locus_118469_Transcript_14/17_Confidence_0.648_Length_3165	-0.0107038	Beta antigen
Velvet.k85.Locus_90248_Transcript_1/1_Confidence_1.000_Length_310	-0.0107032	---NA---
SOAP.k85.C187184	0.0107017	---NA---
SOAP.k65.scaffold46616	-0.0106995	TPA_exp: putative hydrolase
Velvet.k35.Locus_13654_Transcript_12/20_Confidence_0.467_Length_2143	-0.0106984	glutathione S-transferase theta-1
SOAP.k65.scaffold135379	0.0106966	multiple PDZ domain protein
SOAP.k45.scaffold55590	0.0106958	ER membrane protein complex subunit 7
Velvet.k55.Locus_40815_Transcript_1/1_Confidence_1.000_Length_263	-0.0106952	---NA---
TransAb.k65.S73573	-0.0106949	---NA---
TRINITY_DN76707_c5_g1_i5	-0.0106865	---NA---
SOAP.k35.scaffold11656	-0.0106849	---NA---
TRINITY_DN84754_c2_g1_i3	-0.0106808	predicted protein
TRINITY_DN94014_c4_g1_i3	0.0106798	Tubulin alpha-1A chain
TransAb.k75.S7921	0.0106796	---NA---
TRINITY_DN73985_c0_g1_i2	0.0106781	methyl-CpG-binding domain protein 4
SOAP.k65.scaffold64582	0.0106707	transmembrane protein 53
Velvet.k55.Locus_39367_Transcript_5/7_Confidence_0.233_Length_917	-0.0106687	---NA---
SOAP.k45.C2151015	0.0106684	---NA---
TRINITY_DN65461_c1_g1_i13	-0.0106656	Peroxidasin-like
TransAb.k65.S283520	-0.0106639	---NA---
TRINITY_DN61083_c0_g2_i2	0.0106635	Retrovirus-related Pol polyprotein from transposon
SOAP.k35.scaffold55095	-0.0106631	PREDICTED: uncharacterized protein LOC100893428
Velvet.k35.Locus_147856_Transcript_2/5_Confidence_0.258_Length_263	-0.0106624	---NA---
Velvet.k85.Locus_97264_Transcript_1/10_Confidence_0.423_Length_1792	0.010662	nucleolar and coiled-body phosphoprotein 1 isoform X3
SOAP.k75.scaffold10139	0.0106598	PREDICTED: uncharacterized protein LOC100891963
SOAP.k75.scaffold77396	-0.0106586	equilibrative nucleoside transporter 1
TRINITY_DN60283_c2_g1_i4	-0.0106583	---NA---
SOAP.k75.scaffold2774	-0.010658	cornifelin homolog
SOAP.k55.C1771986	-0.0106569	---NA---
TRINITY_DN67660_c1_g4_i1	-0.0106569	---NA---
SOAP.k65.C1966363	0.0106553	predicted protein
SOAP.k65.C1088113	-0.0106542	---NA---
SOAP.k55.C3183794	-0.0106529	---NA---
Velvet.k75.Locus_14930_Transcript_2/2_Confidence_0.750_Length_605	-0.0106529	Uncharacterized protein C3orf32
TRINITY_DN69903_c3_g1_i2	0.0106491	PREDICTED: uncharacterized protein LOC105439347
SOAP.k85.scaffold4472	0.0106483	pigment-dispersing factor-like precursor
TRINITY_DN89995_c0_g1_i9	0.0106465	kinesin-like protein FLA10
TRINITY_DN95012_c9_g1_i8	-0.010646	receptor-type tyrosine-protein phosphatase beta
Velvet.k55.Locus_8954_Transcript_22/29_Confidence_0.210_Length_2036	-0.0106449	histamine N-methyltransferase-like
Velvet.k55.Locus_15629_Transcript_1/4_Confidence_0.600_Length_953	-0.0106409	---NA---
SOAP.k65.C1755451	-0.0106394	---NA---
TRINITY_DN90675_c1_g1_i1	-0.0106308	neurogenic locus notch homolog protein 1
TransAb.k55.R459224	-0.0106285	betaine--homocysteine S-methyltransferase 1
Velvet.k45.Locus_10473_Transcript_18/21_Confidence_0.413_Length_2839	0.0106282	N-acetylated-alpha-linked acidic dipeptidase 2
Velvet.k35.Locus_59486_Transcript_8/9_Confidence_0.149_Length_941	-0.0106252	putative golgin subfamily A member 6-like protein 22 isoform X2
Velvet.k45.Locus_167183_Transcript_2/3_Confidence_0.571_Length_3290	-0.0106243	adhesion G-protein coupled receptor D2 isoform X1
TRINITY_DN93710_c4_g5_i1	-0.0106239	---NA---
TransAb.k45.R655016	-0.0106235	putative RNA-directed DNA polymerase from transposon X-element
TransAb.k65.S210584	-0.0106214	---NA---
SOAP.k35.scaffold9652	-0.0106209	---NA---
SOAP.k75.scaffold80630	-0.0106198	zinc finger MYM-type protein 1-like
SOAP.k85.scaffold76961	0.0106171	LPS-induced TNF-alpha factor
TransAb.k35.S1375857	-0.0106169	---NA---
TRINITY_DN81272_c0_g1_i1	-0.0106164	contactin-associated protein 1-like
Velvet.k75.Locus_8236_Transcript_2/9_Confidence_0.577_Length_3872	-0.0106129	RNA-directed DNA polymerase from mobile element jockey
TRINITY_DN62895_c0_g1_i3	0.0106089	---NA---
TransAb.k75.S94673	-0.0106087	---NA---
Velvet.k45.Locus_9219_Transcript_1/7_Confidence_0.625_Length_595	-0.0106085	---NA---
TRINITY_DN72418_c0_g2_i8	-0.0106009	neurogenic locus notch homolog protein 1
SOAP.k65.scaffold46233	0.0106002	dimethylaniline monooxygenase [N-oxide-forming] 5-like
Velvet.k75.Locus_24725_Transcript_1/2_Confidence_0.750_Length_3149	-0.0105985	Multiple epidermal growth factor-like domains protein 11
TransAb.k55.S411352	0.0105981	PRELI domain-containing protein 1, mitochondrial
TransAb.k45.R676415	0.010598	histamine N-methyltransferase-like
SOAP.k35.scaffold47287	0.0105969	acyl-CoA synthetase family member 2, mitochondrial-like
Velvet.k65.Locus_12555_Transcript_3/8_Confidence_0.412_Length_1610	-0.0105962	RNA-directed DNA polymerase from mobile element jockey
TRINITY_DN64597_c0_g2_i1	-0.0105959	High osmolarity signaling protein SHO1
Velvet.k35.Locus_69303_Transcript_4/10_Confidence_0.464_Length_4588	-0.0105955	transient receptor potential cation channel subfamily A member 1-like
SOAP.k85.C887579	-0.010594	beta-1,3-galactosyltransferase 1-like
Velvet.k35.Locus_1410_Transcript_15763/121168_Confidence_1.000_Length_385	-0.0105927	---NA---
SOAP.k35.scaffold110845	-0.0105925	transient receptor potential cation channel subfamily A member 1 homolog
SOAP.k85.C270867	-0.0105899	---NA---
Velvet.k65.Locus_118413_Transcript_1/1_Confidence_1.000_Length_2885	-0.0105839	netrin receptor UNC5C-like
Velvet.k35.Locus_5410_Transcript_39/44_Confidence_0.237_Length_4572	-0.0105809	pol-like protein
SOAP.k75.C856965	-0.0105803	---NA---
TransAb.k55.S94958	-0.0105796	---NA---
SOAP.k45.scaffold13518	-0.0105767	TIP41-like protein
SOAP.k55.scaffold38590	-0.0105729	---NA---
TransAb.k35.S911419	-0.0105723	---NA---
TRINITY_DN77778_c1_g2_i4	-0.0105714	---NA---
TRINITY_DN88613_c4_g1_i4	-0.0105698	---NA---
TransAb.k75.S42074	-0.0105687	30-kDa Strongylocentrotus intermedius spicule matrix protein
Velvet.k55.Locus_17905_Transcript_9/14_Confidence_0.611_Length_8280	0.0105659	nuclear pore complex protein Nup214 isoform X1
SOAP.k65.scaffold45018	-0.0105653	---NA---
Velvet.k35.Locus_60810_Transcript_3/5_Confidence_0.625_Length_2762	-0.0105625	RNA-directed DNA polymerase from mobile element jockey-like
TRINITY_DN55553_c0_g2_i2	-0.0105622	TPA_exp: polyprotein
SOAP.k75.C655732	-0.0105618	---NA---
TransAb.k45.R693003	0.0105579	serine/threonine-protein kinase 35
Velvet.k75.Locus_1065_Transcript_6/11_Confidence_0.148_Length_508	-0.0105559	---NA---
Velvet.k85.Locus_6906_Transcript_21/35_Confidence_1.000_Length_339	-0.0105533	---NA---
SOAP.k55.scaffold138465	0.0105525	---NA---
Velvet.k55.Locus_21900_Transcript_1/1_Confidence_1.000_Length_384	-0.0105497	---NA---
Velvet.k55.Locus_40304_Transcript_2/6_Confidence_0.640_Length_988	-0.0105492	microsomal glutathione S-transferase 1
SOAP.k65.scaffold137641	0.0105489	angiopoietin-1 receptor
TRINITY_DN60543_c6_g1_i10	-0.0105484	PREDICTED: uncharacterized protein LOC105438334
TRINITY_DN67994_c2_g1_i4	-0.0105468	microfibril-associated glycoprotein 4-like
TransAb.k75.S105653	-0.0105464	---NA---
Velvet.k65.Locus_25129_Transcript_6/12_Confidence_0.529_Length_2739	-0.0105452	RNA-directed DNA polymerase from mobile element jockey
Velvet.k35.Locus_52386_Transcript_5/10_Confidence_0.308_Length_2974	-0.0105439	magnesium transporter NIPA2
TRINITY_DN83476_c0_g2_i7	-0.0105434	Leucine-rich repeat-containing protein 4
SOAP.k75.C1445589	-0.0105422	sodium-dependent phosphate transporter 2
Velvet.k75.Locus_20308_Transcript_1/1_Confidence_1.000_Length_459	-0.010542	---NA---
TRINITY_DN78497_c0_g2_i1	-0.0105392	---NA---
Velvet.k35.Locus_20851_Transcript_1/2_Confidence_0.750_Length_2051	0.0105376	tripartite motif-containing protein 3-like
SOAP.k85.scaffold4540	0.0105371	PREDICTED: uncharacterized protein LOC100891526
Velvet.k75.Locus_76293_Transcript_2/2_Confidence_0.833_Length_1093	-0.0105326	protein serine/threonine kinase, putative
Velvet.k45.Locus_27998_Transcript_6/7_Confidence_0.333_Length_1733	-0.0105313	transmembrane prolyl 4-hydroxylase-like
Velvet.k65.Locus_78916_Transcript_3/3_Confidence_0.750_Length_1511	-0.0105299	NACHT, LRR and PYD domains-containing protein 12-like
TRINITY_DN87829_c2_g1_i9	-0.0105299	---NA---
SOAP.k35.scaffold20914	-0.0105283	---NA---
TransAb.k35.S1207698	-0.0105267	UDP-D-xylose:L-fucose alpha-1,3-D-xylosyltransferase 1-like
TransAb.k65.S86289	-0.0105241	---NA---
SOAP.k45.C3488175	-0.0105229	---NA---
TRINITY_DN75973_c3_g1_i10	-0.010519	---NA---
Velvet.k55.Locus_1305_Transcript_1/1_Confidence_1.000_Length_471	-0.0105174	---NA---
SOAP.k65.C2216386	0.0105164	nk homeobox 7
SOAP.k75.C1208617	-0.0105148	---NA---
TRINITY_DN67228_c1_g1_i2	-0.0105143	---NA---
Velvet.k35.Locus_124296_Transcript_2/5_Confidence_0.783_Length_3314	-0.0105122	putative cell agglutination protein 1742.01
Velvet.k35.Locus_45150_Transcript_12/16_Confidence_0.381_Length_2730	-0.0105122	xylosyltransferase oxt-like
TRINITY_DN65956_c1_g1_i5	-0.010511	---NA---
Velvet.k55.Locus_2983_Transcript_284/287_Confidence_0.111_Length_9946	-0.0105102	NACHT, LRR and PYD domains-containing protein 3-like
Velvet.k35.Locus_5463_Transcript_49/52_Confidence_0.394_Length_3120	0.0105096	scavenger receptor class F member 1-like
SOAP.k65.C2061264	-0.0105051	---NA---
TRINITY_DN80172_c4_g1_i5	0.0105012	RxLR-like protein
SOAP.k65.scaffold99186	-0.0105002	---NA---
TransAb.k35.S432650	-0.010498	---NA---
TransAb.k55.R435909	0.0104961	---NA---
SOAP.k85.scaffold76438	-0.0104928	cuticle-degrading serine protease isoform X2
Velvet.k55.Locus_34884_Transcript_1/1_Confidence_1.000_Length_565	-0.010492	---NA---
TRINITY_DN45861_c0_g1_i1	-0.0104902	---NA---
SOAP.k45.scaffold106643	-0.0104863	scavenger receptor cysteine-rich domain superfamily protein
Velvet.k45.Locus_22384_Transcript_5/7_Confidence_0.667_Length_3593	-0.0104846	solute carrier organic anion transporter family member 4A1
TRINITY_DN63175_c5_g1_i13	-0.0104838	---NA---
Velvet.k55.Locus_192184_Transcript_1/2_Confidence_1.000_Length_415	-0.0104814	predicted protein
SOAP.k35.scaffold55280	0.0104804	Tektin-2
Velvet.k65.Locus_60164_Transcript_8/15_Confidence_0.368_Length_3465	0.0104764	bone morphogenetic protein 7
SOAP.k85.C880661	-0.0104751	soluble scavenger receptor cysteine-rich domain-containing protein SSC5D
Velvet.k45.Locus_2821_Transcript_98/105_Confidence_0.139_Length_5247	-0.0104734	EGF-like module-containing mucin-like hormone receptor-like 1 isoform X1
TRINITY_DN72142_c3_g2_i4	-0.0104722	---NA---
Velvet.k55.Locus_2518_Transcript_112/115_Confidence_0.111_Length_3341	-0.0104722	fibrillin-2 isoform X9
SOAP.k45.scaffold122688	-0.0104707	rRNA methyltransferase 2, mitochondrial
TRINITY_DN85871_c0_g1_i6	-0.0104682	chordin-like protein 1 isoform X1
Velvet.k55.Locus_52432_Transcript_1/1_Confidence_1.000_Length_544	-0.0104681	IgA-specific metalloendopeptidase
TRINITY_DN74799_c0_g1_i1	-0.0104676	---NA---
SOAP.k55.C2095365	-0.0104652	---NA---
Velvet.k85.Locus_25526_Transcript_1/1_Confidence_1.000_Length_589	-0.0104651	---NA---
TRINITY_DN72673_c2_g2_i5	-0.0104633	---NA---
Velvet.k35.Locus_17150_Transcript_5/9_Confidence_0.294_Length_2995	0.0104632	ST8 alpha-N-acetyl-neuraminide alpha-2,8-sialyltransferase 4
Velvet.k45.Locus_34040_Transcript_1/3_Confidence_0.714_Length_2942	0.0104603	matrix metalloproteinase 16
TransAb.k85.S29230	-0.01046	---NA---
TRINITY_DN75939_c3_g1_i1	-0.0104595	---NA---
Velvet.k35.Locus_4523_Transcript_18/24_Confidence_0.134_Length_2091	0.0104574	far upstream element-binding protein 3 isoform X3
Velvet.k55.Locus_172467_Transcript_3/3_Confidence_0.263_Length_677	-0.0104572	---NA---
Velvet.k55.Locus_4975_Transcript_12/13_Confidence_0.488_Length_2601	-0.0104565	putative RNA-directed DNA polymerase from transposon X-element
SOAP.k45.scaffold104260	-0.0104552	---NA---
TRINITY_DN71769_c1_g2_i17	-0.010454	---NA---
SOAP.k85.C882681	0.0104537	D(1) dopamine receptor-like
Velvet.k35.Locus_27699_Transcript_1/1_Confidence_1.000_Length_700	-0.0104512	---NA---
Velvet.k35.Locus_24769_Transcript_4/7_Confidence_0.424_Length_425	-0.0104497	---NA---
TransAb.k35.R1329474	-0.0104481	---NA---
SOAP.k65.C1365674	-0.0104465	---NA---
SOAP.k65.C1799929	-0.0104456	---NA---
TRINITY_DN81277_c1_g1_i1	0.0104424	katanin p60 ATPase-containing subunit A1
SOAP.k65.scaffold82757	-0.0104415	---NA---
TRINITY_DN79640_c2_g1_i6	-0.0104388	---NA---
SOAP.k45.scaffold59548	-0.0104383	---NA---
Velvet.k65.Locus_171743_Transcript_2/2_Confidence_0.400_Length_401	-0.010436	---NA---
TransAb.k55.R433672	0.0104354	cystatin A2
Velvet.k65.Locus_21311_Transcript_4/6_Confidence_0.545_Length_2394	-0.010434	Retrovirus-related Pol polyprotein
TRINITY_DN73425_c0_g1_i7	0.0104276	cilia- and flagella-associated protein 57-like
TRINITY_DN91613_c1_g1_i2	-0.0104276	---NA---
SOAP.k55.C3130750	-0.0104273	---NA---
SOAP.k85.C427395	0.0104264	---NA---
SOAP.k55.C2153018	-0.0104239	---NA---
SOAP.k85.C670242	-0.0104221	ly-6/neurotoxin-like protein 1
SOAP.k35.C4075400	-0.0104189	PREDICTED: uncharacterized protein LOC105437721
TRINITY_DN77091_c3_g2_i29	-0.0104153	---NA---
SOAP.k55.C3247448	-0.0104136	tripartite motif-containing protein 45-like
Velvet.k75.Locus_44535_Transcript_1/2_Confidence_0.750_Length_3158	-0.0104126	netrin receptor UNC5B-like
SOAP.k35.scaffold90147	-0.0104122	steroid 5-alpha-reductase DET2-like isoform X1
Velvet.k35.Locus_26745_Transcript_3/10_Confidence_0.567_Length_3971	-0.010412	PREDICTED: uncharacterized protein LOC105446419
Velvet.k65.Locus_44964_Transcript_11/14_Confidence_0.479_Length_4985	-0.0104115	probable serine/threonine-protein kinase DDB_G0291918
Velvet.k55.Locus_2089_Transcript_37/343_Confidence_1.000_Length_169	-0.0104104	---NA---
SOAP.k35.C3635844	-0.010404	---NA---
Velvet.k55.Locus_11455_Transcript_3/4_Confidence_0.500_Length_1251	0.0104009	macrophage mannose receptor 1
SOAP.k35.scaffold130943	-0.0103969	PREDICTED: uncharacterized protein LOC577173
SOAP.k65.C1201593	-0.0103956	---NA---
TRINITY_DN87424_c6_g1_i4	-0.0103941	---NA---
Velvet.k75.Locus_22175_Transcript_6/7_Confidence_0.182_Length_1780	0.0103894	---NA---
TRINITY_DN76244_c1_g2_i1	-0.0103847	PREDICTED: uncharacterized protein LOC100892310
Velvet.k35.Locus_39808_Transcript_3/3_Confidence_0.895_Length_373	-0.0103832	---NA---
Velvet.k55.Locus_1127_Transcript_5771/20461_Confidence_1.000_Length_311	-0.0103815	---NA---
Velvet.k85.Locus_11544_Transcript_1/3_Confidence_0.600_Length_4635	-0.0103806	transcription factor AP-2-epsilon-like isoform X2
Velvet.k35.Locus_241463_Transcript_1/1_Confidence_1.000_Length_220	-0.0103806	---NA---
Velvet.k75.Locus_103769_Transcript_2/3_Confidence_0.600_Length_678	-0.0103805	---NA---
SOAP.k45.C3207744	-0.0103792	---NA---
SOAP.k85.C888151	-0.0103762	S8 family peptidase
TRINITY_DN76197_c5_g1_i1	-0.0103746	---NA---
TRINITY_DN61676_c2_g1_i1	-0.0103718	---NA---
TRINITY_DN67178_c1_g1_i6	0.0103693	toll-like receptor 3
SOAP.k65.C1752187	-0.0103678	---NA---
Velvet.k35.Locus_75065_Transcript_1/1_Confidence_1.000_Length_681	-0.0103666	---NA---
TransAb.k35.S1302657	-0.010366	---NA---
TransAb.k55.S202228	-0.0103645	PREDICTED: uncharacterized protein F54H12.2-like
SOAP.k65.C1774859	-0.0103643	---NA---
TransAb.k45.R778680	-0.0103626	---NA---
Velvet.k85.Locus_92894_Transcript_1/1_Confidence_1.000_Length_357	0.0103622	---NA---
TRINITY_DN67199_c2_g1_i1	-0.0103589	sorting nexin-10
Velvet.k35.Locus_27123_Transcript_2/4_Confidence_0.500_Length_321	-0.0103581	PREDICTED: uncharacterized protein LOC105439791
SOAP.k65.scaffold72004	-0.0103549	protein-tyrosine sulfotransferase 1-like
Velvet.k45.Locus_31563_Transcript_32/36_Confidence_0.524_Length_7912	-0.0103479	sodium channel modifier 1-like
TransAb.k35.R1282827	-0.0103477	---NA---
Velvet.k65.Locus_55849_Transcript_1/1_Confidence_1.000_Length_551	-0.0103425	---NA---
TRINITY_DN89689_c1_g1_i1	-0.0103413	---NA---
TRINITY_DN83542_c0_g1_i22	-0.0103408	hexosaminidase D-like
TRINITY_DN82973_c3_g1_i2	-0.0103401	scavenger receptor cysteine-rich domain superfamily protein-like
TRINITY_DN85683_c1_g2_i13	-0.0103381	stimulated by retinoic acid gene 6 protein homolog
Velvet.k65.Locus_30066_Transcript_1/7_Confidence_0.312_Length_1271	-0.010338	putative clarin-1
Velvet.k55.Locus_22006_Transcript_1/1_Confidence_1.000_Length_683	-0.0103379	---NA---
TransAb.k55.R482611	-0.0103372	---NA---
TRINITY_DN75631_c1_g2_i8	0.0103336	peptidyl-prolyl cis-trans isomerase-like 3
SOAP.k55.C2454332	-0.0103329	---NA---
SOAP.k45.scaffold74540	0.0103322	ras-related protein Rab-39B
Velvet.k45.Locus_11578_Transcript_14/15_Confidence_0.195_Length_1893	-0.0103306	PREDICTED: uncharacterized protein LOC105440774
TRINITY_DN94628_c8_g1_i1	-0.0103287	---NA---
SOAP.k65.C1783463	0.0103284	---NA---
SOAP.k75.scaffold52492	-0.0103276	---NA---
TRINITY_DN95136_c4_g1_i4	-0.010326	Transposon TX1 uncharacterized 149 kDa protein
SOAP.k45.C2968809	-0.0103231	---NA---
TransAb.k35.S66065	-0.0103208	---NA---
SOAP.k85.C801277	-0.0103196	---NA---
TransAb.k45.R680061	0.0103146	alanine aminotransferase 1
Velvet.k35.Locus_24448_Transcript_11/16_Confidence_0.225_Length_2530	-0.010314	PREDICTED: uncharacterized protein LOC100890170
TRINITY_DN71654_c0_g1_i5	-0.0103122	HYR domain-containing protein
TransAb.k45.S373360	-0.0103094	---NA---
Velvet.k35.Locus_65276_Transcript_1/5_Confidence_0.778_Length_2710	0.0103075	sodium-coupled monocarboxylate transporter 1-like
SOAP.k35.scaffold93534	-0.0103061	---NA---
Velvet.k45.Locus_54312_Transcript_2/2_Confidence_0.750_Length_327	-0.0103054	---NA---
SOAP.k35.scaffold46760	-0.0103049	probable G-protein coupled receptor No18
TRINITY_DN141471_c0_g1_i1	-0.0103047	---NA---
SOAP.k55.scaffold36265	0.0103046	PREDICTED: uncharacterized protein LOC100891392
Velvet.k35.Locus_3993_Transcript_33/36_Confidence_0.254_Length_4533	0.0103045	PREDICTED: uncharacterized protein LOC105446121
SOAP.k35.scaffold68800	-0.010304	---NA---
SOAP.k45.scaffold149077	0.0103035	leucine-rich repeat-containing protein 15-like
TRINITY_DN91084_c2_g1_i8	0.010303	HEAT repeat-containing protein 3
TRINITY_DN68025_c1_g1_i5	-0.010303	uncharacterized protein LOC108180169 isoform X1
Velvet.k55.Locus_28919_Transcript_12/14_Confidence_0.450_Length_3430	-0.0103012	CUB and sushi domain-containing protein 3-like
TransAb.k45.R654275	-0.0102999	---NA---
Velvet.k35.Locus_1410_Transcript_28865/121168_Confidence_1.000_Length_314	-0.0102994	PREDICTED: uncharacterized protein LOC105444288
Velvet.k85.Locus_38926_Transcript_1/2_Confidence_0.857_Length_1011	0.0102993	PREDICTED: mucin-22-like, partial
TRINITY_DN82116_c2_g5_i1	-0.010299	---NA---
TransAb.k55.R443746	0.0102967	hypothetical protein BSL78_24528, partial
TRINITY_DN93986_c5_g1_i1	-0.0102962	---NA---
SOAP.k55.C2338083	-0.0102958	---NA---
Velvet.k65.Locus_45320_Transcript_3/7_Confidence_0.684_Length_6820	-0.0102948	collagen alpha-2(V) chain-like isoform X2
SOAP.k85.scaffold18594	0.0102945	vascular endothelial growth factor
Velvet.k55.Locus_25927_Transcript_5/8_Confidence_0.629_Length_1317	-0.010294	RNA-binding protein 25
TransAb.k85.S11771	0.0102928	stabilizer of axonemal microtubules 2-like
Velvet.k45.Locus_77516_Transcript_1/1_Confidence_1.000_Length_528	-0.010291	---NA---
TransAb.k65.S218038	-0.0102832	---NA---
Velvet.k75.Locus_22568_Transcript_1/1_Confidence_1.000_Length_492	-0.0102806	---NA---
Velvet.k75.Locus_28387_Transcript_2/8_Confidence_0.542_Length_2458	0.0102788	matrix metalloproteinase-14-like
TRINITY_DN86877_c1_g1_i14	-0.0102749	RNA-binding protein 25-like
Velvet.k55.Locus_50162_Transcript_2/4_Confidence_0.500_Length_1531	-0.0102733	scavenger receptor cysteine-rich domain superfamily protein-like
TransAb.k35.R1362549	-0.0102726	Integrase/recombinase xerD-like
TransAb.k55.R464226	-0.0102724	quinone oxidoreductase
TRINITY_DN75702_c2_g1_i4	-0.0102722	probable sarcosine oxidase
Velvet.k35.Locus_1410_Transcript_100243/121168_Confidence_1.000_Length_382	0.0102713	---NA---
SOAP.k35.C4149853	-0.0102699	---NA---
Velvet.k45.Locus_13456_Transcript_40/48_Confidence_0.061_Length_1058	-0.0102695	deleted in malignant brain tumors 1 protein-like
TRINITY_DN61848_c0_g1_i1	-0.0102689	isovaleryl-CoA dehydrogenase
Velvet.k85.Locus_156442_Transcript_1/1_Confidence_1.000_Length_340	-0.0102678	---NA---
Velvet.k65.Locus_21995_Transcript_25/29_Confidence_0.560_Length_17308	0.0102669	fibrocystin-L
TransAb.k35.S1213339	0.0102669	calcium/calmodulin-dependent protein kinase type IV
Velvet.k45.Locus_47526_Transcript_3/6_Confidence_0.500_Length_2607	-0.0102631	acid-sensing ion channel 1 isoform X3
TransAb.k55.S355267	-0.0102614	---NA---
TRINITY_DN65152_c0_g1_i11	-0.0102611	PREDICTED: uncharacterized protein LOC100891416
SOAP.k65.C1932903	-0.0102563	---NA---
TransAb.k35.R1302641	-0.0102544	guanylate cyclase 32E-like
SOAP.k55.C1964126	-0.0102523	---NA---
Velvet.k35.Locus_38470_Transcript_1/2_Confidence_0.750_Length_552	-0.0102522	---NA---
SOAP.k75.scaffold85447	0.0102513	spermidine synthase
Velvet.k85.Locus_31878_Transcript_1/4_Confidence_0.700_Length_3960	0.010251	kinesin-like protein KIF28P isoform X2
Velvet.k45.Locus_22134_Transcript_16/17_Confidence_0.355_Length_7745	-0.0102506	deleted in malignant brain tumors 1 protein-like
TRINITY_DN71201_c3_g5_i1	-0.0102459	---NA---
Velvet.k55.Locus_7894_Transcript_18/23_Confidence_0.221_Length_2935	0.010243	dnaJ homolog subfamily C member 11
Velvet.k35.Locus_29002_Transcript_2/3_Confidence_0.750_Length_1382	-0.0102427	---NA---
Velvet.k45.Locus_5231_Transcript_20/21_Confidence_0.276_Length_3464	0.0102424	calcyphosin-like protein
Velvet.k35.Locus_32160_Transcript_3/6_Confidence_0.667_Length_3884	-0.0102413	putative zinc finger protein
TRINITY_DN84134_c2_g1_i12	0.0102408	tripartite motif-containing protein 3 isoform X1
Velvet.k45.Locus_2186_Transcript_220/232_Confidence_1.000_Length_188	-0.0102404	---NA---
TransAb.k65.S274746	-0.010236	gremlin-2-like isoform X2
SOAP.k65.C2091020	-0.0102297	---NA---
Velvet.k55.Locus_5880_Transcript_5/12_Confidence_0.237_Length_2744	0.010229	BTB/POZ domain-containing protein 16-like
SOAP.k65.C2226346	-0.0102232	LIM/homeobox protein Lhx2 isoform X2
TRINITY_DN59130_c6_g1_i10	-0.0102228	---NA---
SOAP.k45.scaffold12215	0.0102208	lysosomal alpha-glucosidase-like
Velvet.k45.Locus_23739_Transcript_5/5_Confidence_0.636_Length_2010	0.0102189	tubby-related protein 3
SOAP.k55.scaffold146937	-0.0102175	PREDICTED: uncharacterized protein LOC754064
Velvet.k65.Locus_17833_Transcript_4/7_Confidence_0.105_Length_489	0.0102158	histone H2B 5-like
TransAb.k35.S1221639	-0.0102152	---NA---
TRINITY_DN86981_c4_g2_i12	0.0102146	PREDICTED: uncharacterized protein LOC100891165 isoform X1
SOAP.k45.C3445223	0.0102138	PH domain-containing protein DDB_G0274775-like
Velvet.k35.Locus_45101_Transcript_3/9_Confidence_0.195_Length_568	-0.0102084	---NA---
TransAb.k65.S193643	-0.0102051	---NA---
TRINITY_DN76108_c0_g1_i1	-0.0102033	PREDICTED: uncharacterized protein LOC105438382
Velvet.k45.Locus_13356_Transcript_27/29_Confidence_0.070_Length_804	0.0101998	small nuclear ribonucleoprotein Sm D3
SOAP.k85.scaffold44363	-0.0101997	---NA---
SOAP.k85.scaffold46902	-0.0101994	RNA-directed DNA polymerase from mobile element jockey-like
SOAP.k75.C221534	-0.0101983	---NA---
Velvet.k65.Locus_13798_Transcript_13/16_Confidence_0.500_Length_3692	0.0101963	dipeptidyl peptidase 2-like
TransAb.k35.S1226918	0.0101956	twisted gastrulation protein homolog 1-A-like isoform X2
Velvet.k45.Locus_39273_Transcript_3/4_Confidence_0.700_Length_2352	-0.0101955	---NA---
TRINITY_DN94828_c4_g1_i6	0.0101948	low-density lipoprotein receptor-related protein 2
TransAb.k35.R1232790	0.0101922	Retrovirus-related Pol polyprotein from transposon
SOAP.k35.C4241697	-0.0101919	pancreas/duodenum homeobox protein 1-like
TransAb.k35.R1233400	-0.0101896	PREDICTED: uncharacterized protein LOC105438255 isoform X2
TransAb.k45.R675163	-0.0101893	---NA---
SOAP.k65.C1409034	-0.010189	---NA---
SOAP.k35.C3893264	0.0101886	exonuclease mut-7 homolog isoform X1
TRINITY_DN59564_c10_g1_i6	-0.0101875	---NA---
SOAP.k85.scaffold47357	-0.0101862	---NA---
SOAP.k65.C1365994	-0.010186	---NA---
Velvet.k65.Locus_54194_Transcript_1/3_Confidence_0.429_Length_326	0.0101845	PREDICTED: uncharacterized protein LOC105443976
SOAP.k45.C3598369	0.0101835	MAM and LDL-receptor class A domain-containing protein 1
TRINITY_DN84915_c2_g1_i5	-0.0101809	---NA---
SOAP.k55.C2651802	-0.0101807	---NA---
SOAP.k65.scaffold138099	-0.0101805	uncharacterized oxidoreductase C663.09c-like
Velvet.k35.Locus_35377_Transcript_3/11_Confidence_0.679_Length_7156	-0.0101804	receptor-type tyrosine-protein phosphatase zeta isoform X2
Velvet.k55.Locus_27034_Transcript_1/3_Confidence_0.778_Length_2337	-0.0101785	RNA-directed DNA polymerase from mobile element jockey-like
TRINITY_DN60525_c3_g1_i2	0.0101776	N-acetyllactosaminide beta-1,6-N-acetylglucosaminyl-transferase, isoform C-like
SOAP.k45.scaffold47641	-0.0101721	---NA---
TRINITY_DN83656_c0_g1_i5	-0.0101679	---NA---
Velvet.k55.Locus_16679_Transcript_18/31_Confidence_1.000_Length_213	-0.0101662	---NA---
TRINITY_DN75214_c0_g1_i3	-0.0101648	30-kDa Strongylocentrotus intermedius spicule matrix protein
TransAb.k35.R1284188	-0.0101644	BTB/POZ domain-containing protein 17 isoform X3
TRINITY_DN33743_c0_g1_i1	-0.0101615	---NA---
Velvet.k35.Locus_33803_Transcript_2/3_Confidence_0.882_Length_3591	-0.0101614	netrin receptor UNC5B
SOAP.k75.scaffold8523	0.0101612	zinc transporter ZIP12
Velvet.k75.Locus_5559_Transcript_1/5_Confidence_0.267_Length_1927	0.0101598	pre-mRNA-processing factor 19
TRINITY_DN73576_c0_g1_i2	-0.0101597	galactosylceramide sulfotransferase-like
TransAb.k35.S1398779	-0.0101571	---NA---
Velvet.k45.Locus_14105_Transcript_2/11_Confidence_0.039_Length_781	-0.0101562	---NA---
Velvet.k35.Locus_155797_Transcript_1/3_Confidence_0.419_Length_414	-0.0101561	---NA---
SOAP.k75.C1181749	-0.0101553	---NA---
TransAb.k45.R686094	-0.0101541	---NA---
SOAP.k75.scaffold114483	0.0101524	uncharacterized protein LOC112637315
Velvet.k35.Locus_37839_Transcript_2/4_Confidence_0.312_Length_3643	-0.0101493	G-protein coupled receptor 64
SOAP.k45.C2889509	-0.0101473	---NA---
TRINITY_DN90745_c0_g1_i3	-0.010146	---NA---
Velvet.k65.Locus_7868_Transcript_29/37_Confidence_0.299_Length_5242	0.0101434	serine proteinase inhibitor
Velvet.k45.Locus_9923_Transcript_23/27_Confidence_0.233_Length_2059	0.0101333	15-hydroxyprostaglandin dehydrogenase [NAD(+)]-like
SOAP.k85.C746374	-0.0101298	uncharacterized protein LOC110058185
TRINITY_DN84572_c0_g1_i2	-0.0101293	pol-like protein
Velvet.k35.Locus_21045_Transcript_1/4_Confidence_0.500_Length_761	-0.0101285	---NA---
Velvet.k75.Locus_53299_Transcript_7/8_Confidence_0.188_Length_1793	-0.0101271	prolactin-releasing peptide receptor-like
Velvet.k85.Locus_61214_Transcript_5/6_Confidence_0.643_Length_2497	0.0101264	UDP-glucuronic acid decarboxylase 1-like isoform X2
SOAP.k65.C1063195	-0.0101206	---NA---
SOAP.k55.C2671768	-0.0101204	---NA---
SOAP.k75.C1144601	-0.0101196	---NA---
TRINITY_DN70801_c0_g1_i1	-0.0101183	---NA---
SOAP.k65.C1258713	-0.0101153	---NA---
TransAb.k35.R1309646	0.0101142	membrane metallo-endopeptidase-like 1
TRINITY_DN77520_c5_g2_i1	0.0101131	Protein LZIC
TRINITY_DN70827_c1_g2_i1	-0.0101122	---NA---
Velvet.k55.Locus_16250_Transcript_2/3_Confidence_0.905_Length_3333	-0.0101085	netrin receptor UNC5D-like
TRINITY_DN84012_c3_g2_i3	-0.0101082	---NA---
SOAP.k45.scaffold116281	-0.0101076	---NA---
Velvet.k35.Locus_30333_Transcript_1/2_Confidence_0.947_Length_398	-0.0101066	---NA---
TRINITY_DN67018_c3_g1_i1	-0.0101042	---NA---
Velvet.k65.Locus_36838_Transcript_12/16_Confidence_0.369_Length_3549	-0.0101039	Williams-Beuren syndrome chromosomal region 27 protein
SOAP.k65.C1954803	-0.0101026	---NA---
SOAP.k55.scaffold82073	-0.0101024	TPA_exp: polyprotein
Velvet.k55.Locus_64449_Transcript_5/10_Confidence_0.167_Length_677	-0.0101012	probable serine/threonine-protein kinase DDB_G0291918
Velvet.k45.Locus_24153_Transcript_10/18_Confidence_0.337_Length_2297	-0.0101002	PREDICTED: uncharacterized protein LOC580602
SOAP.k65.C1022960	-0.0100999	---NA---
Velvet.k45.Locus_48214_Transcript_5/5_Confidence_0.750_Length_1887	-0.010098	E3 ubiquitin-protein ligase TRIM50-like
Velvet.k45.Locus_14224_Transcript_53/54_Confidence_0.070_Length_2211	-0.0100925	putative RNA-directed DNA polymerase from transposon BS
Velvet.k65.Locus_2341_Transcript_1/8_Confidence_0.632_Length_11043	-0.0100892	predicted protein
TRINITY_DN87595_c1_g1_i15	-0.0100887	RNA-directed DNA polymerase from mobile element jockey
SOAP.k75.scaffold87589	-0.010087	---NA---
TRINITY_DN78329_c6_g1_i1	-0.0100866	---NA---
TransAb.k75.S128864	0.0100863	eukaryotic translation initiation factor 2 subunit 1
Velvet.k35.Locus_32274_Transcript_21/24_Confidence_0.570_Length_3427	0.0100836	toll-like receptor 3
SOAP.k75.C891440	-0.010083	---NA---
Velvet.k35.Locus_167842_Transcript_3/5_Confidence_0.520_Length_369	-0.0100821	---NA---
TRINITY_DN74915_c1_g1_i9	0.0100811	AP-3 complex subunit sigma-2
SOAP.k75.scaffold72230	0.0100808	protein FAM207A
SOAP.k35.C4253399	-0.0100788	slit homolog 1 protein-like
SOAP.k45.scaffold15092	0.0100785	PREDICTED: uncharacterized protein LOC100892121
SOAP.k35.C4017112	-0.0100752	---NA---
SOAP.k85.C112625	-0.0100745	---NA---
SOAP.k35.scaffold14201	-0.010074	---NA---
TRINITY_DN64348_c1_g2_i11	-0.0100732	---NA---
Velvet.k55.Locus_85198_Transcript_3/5_Confidence_0.579_Length_1198	-0.010073	sushi, von Willebrand factor type A, EGF and pentraxin domain-containing protein 1-like
Velvet.k45.Locus_2773_Transcript_12/20_Confidence_0.623_Length_4146	-0.0100725	irregular chiasm C-roughest protein-like isoform X1
Velvet.k45.Locus_86425_Transcript_5/6_Confidence_0.462_Length_654	-0.0100695	---NA---
TransAb.k45.R721026	0.0100693	ankyrin repeat and SAM domain-containing protein 4B
Velvet.k75.Locus_16123_Transcript_1/1_Confidence_1.000_Length_231	-0.0100691	---NA---
Velvet.k45.Locus_202421_Transcript_1/1_Confidence_1.000_Length_582	-0.0100667	---NA---
Velvet.k35.Locus_46614_Transcript_3/4_Confidence_0.500_Length_1549	-0.0100632	---NA---
SOAP.k75.scaffold80292	-0.0100617	UDP-galactose transporter senju
Velvet.k35.Locus_2010_Transcript_18/27_Confidence_0.118_Length_6119	-0.0100602	Retrovirus-related Pol polyprotein
TransAb.k75.R155897	-0.0100597	---NA---
SOAP.k55.C2902856	-0.0100594	---NA---
Velvet.k65.Locus_5336_Transcript_22/28_Confidence_0.349_Length_5756	0.0100565	5'-3' exoribonuclease 2
Velvet.k35.Locus_67167_Transcript_4/7_Confidence_0.571_Length_896	-0.0100565	---NA---
Velvet.k35.Locus_6780_Transcript_2/8_Confidence_0.139_Length_298	0.0100556	N-acetyltransferase 10
[truncated: 31,655 more rows]

## Sheet: gastrula_PC2
gene	PC2_loadings	annotation
SOAP.k45.C1742976	-0.067017	---NA---
TransAb.k65.S163012	0.0544953	---NA---
TRINITY_DN64304_c1_g1_i10	-0.0493654	Transposon TX1 uncharacterized 149 kDa protein
TRINITY_DN73648_c1_g2_i3	-0.0472495	---NA---
SOAP.k35.C3981885	-0.0472172	---NA---
TRINITY_DN72936_c8_g2_i5	-0.0459508	---NA---
TRINITY_DN84678_c0_g1_i4	0.0457736	poly(A)-specific ribonuclease PARN
Velvet.k65.Locus_1126_Transcript_128/130_Confidence_0.189_Length_7793	-0.0456303	neural cell adhesion molecule L1-like protein
Velvet.k65.Locus_56386_Transcript_2/4_Confidence_0.333_Length_859	-0.0455386	PREDICTED: uncharacterized protein LOC583642
TRINITY_DN73648_c1_g2_i2	-0.0451009	---NA---
TransAb.k65.S277767	0.0439471	putative DNA polymerase
TRINITY_DN70379_c8_g1_i13	-0.0434182	---NA---
Velvet.k65.Locus_2187_Transcript_13/52_Confidence_1.000_Length_444	-0.0431128	---NA---
TransAb.k45.R720037	0.0430237	protein unc-13 homolog C-like
TRINITY_DN74216_c2_g1_i16	-0.0412791	---NA---
Velvet.k45.Locus_155121_Transcript_5/5_Confidence_0.615_Length_513	-0.0412286	---NA---
TRINITY_DN89299_c2_g1_i1	-0.0412024	---NA---
Velvet.k45.Locus_159703_Transcript_2/3_Confidence_0.500_Length_407	-0.0411468	---NA---
TRINITY_DN78463_c0_g1_i1	-0.0406389	---NA---
TRINITY_DN67228_c1_g1_i2	-0.0404907	---NA---
Velvet.k35.Locus_141764_Transcript_1/1_Confidence_1.000_Length_510	-0.0404826	---NA---
Velvet.k55.Locus_156981_Transcript_1/1_Confidence_1.000_Length_320	-0.0402328	---NA---
TRINITY_DN76989_c0_g1_i1	-0.0400437	---NA---
TRINITY_DN62510_c4_g1_i1	-0.0400169	---NA---
SOAP.k85.C612592	-0.0398209	---NA---
SOAP.k65.C1840941	-0.0392086	---NA---
SOAP.k55.C2048058	-0.0391886	---NA---
SOAP.k35.C3459408	-0.0388333	---NA---
SOAP.k35.C4146031	-0.0385157	---NA---
TRINITY_DN90892_c2_g1_i14	-0.0378075	Transposon TX1 uncharacterized 149 kDa protein
TRINITY_DN93986_c5_g1_i1	-0.0371569	---NA---
TRINITY_DN61792_c3_g1_i2	-0.0370703	---NA---
Velvet.k35.Locus_47060_Transcript_6/10_Confidence_0.567_Length_3924	0.0366342	aspartate beta-hydroxylase domain-containing protein 2
Velvet.k55.Locus_4146_Transcript_24/33_Confidence_0.490_Length_5480	0.0365104	probable ATP-dependent RNA helicase DDX58
SOAP.k45.scaffold96271	-0.0364584	---NA---
TRINITY_DN93043_c1_g1_i14	-0.0363278	---NA---
Velvet.k45.Locus_107570_Transcript_2/2_Confidence_0.875_Length_368	-0.036244	---NA---
Velvet.k55.Locus_59814_Transcript_1/1_Confidence_1.000_Length_394	-0.0361068	---NA---
Velvet.k75.Locus_66325_Transcript_1/2_Confidence_0.750_Length_3239	0.0360176	low density lipoprotein receptor adapter protein 1-like
Velvet.k75.Locus_20217_Transcript_1/5_Confidence_0.176_Length_618	-0.0359579	---NA---
TRINITY_DN61364_c0_g2_i15	-0.0357809	---NA---
Velvet.k45.Locus_2939_Transcript_79/190_Confidence_1.000_Length_512	-0.0356554	---NA---
TRINITY_DN59399_c10_g1_i2	-0.0356129	---NA---
TRINITY_DN66332_c3_g2_i1	-0.0354611	---NA---
SOAP.k35.C3159126	-0.0353826	---NA---
TRINITY_DN60747_c2_g1_i1	-0.0352877	---NA---
TRINITY_DN66809_c5_g1_i36	-0.0351737	---NA---
TRINITY_DN68802_c3_g1_i3	-0.0351724	---NA---
SOAP.k65.C1946955	-0.0350069	---NA---
SOAP.k65.C1971005	-0.0349896	---NA---
Velvet.k55.Locus_60231_Transcript_2/3_Confidence_0.818_Length_471	-0.0349	keratin-associated protein 4-4-like
Velvet.k45.Locus_1700_Transcript_7/13_Confidence_0.298_Length_481	-0.0347523	---NA---
TRINITY_DN93863_c1_g1_i2	-0.0346785	---NA---
Velvet.k55.Locus_171061_Transcript_1/1_Confidence_1.000_Length_235	-0.0344824	---NA---
TRINITY_DN71395_c4_g2_i2	-0.0341892	---NA---
SOAP.k55.C3062654	-0.0341327	---NA---
SOAP.k65.C2058674	-0.0339642	---NA---
SOAP.k65.scaffold34755	-0.0338315	---NA---
SOAP.k55.C2498991	-0.0336924	---NA---
Velvet.k55.Locus_55446_Transcript_1/10_Confidence_0.341_Length_980	-0.0334807	---NA---
SOAP.k55.C2091741	-0.0332294	---NA---
TRINITY_DN63204_c5_g2_i2	-0.0330761	---NA---
Velvet.k35.Locus_49343_Transcript_1/2_Confidence_0.833_Length_441	-0.032768	---NA---
TRINITY_DN89993_c3_g1_i7	-0.0326279	---NA---
Velvet.k75.Locus_155010_Transcript_1/4_Confidence_0.769_Length_797	-0.0325082	zinc finger protein 8 isoform X1
TRINITY_DN93043_c1_g1_i5	-0.0323737	---NA---
TransAb.k35.R1239891	-0.0323687	pol-like protein
TransAb.k35.R1308710	-0.0322212	---NA---
TRINITY_DN63004_c2_g3_i2	-0.0321445	---NA---
TRINITY_DN79448_c2_g1_i3	-0.0321388	---NA---
SOAP.k55.C3165244	-0.0319135	---NA---
Velvet.k35.Locus_12317_Transcript_7/13_Confidence_0.575_Length_4193	0.03187	PREDICTED: uncharacterized protein LOC100892621
SOAP.k45.scaffold122363	-0.0317691	---NA---
SOAP.k45.scaffold136278	-0.0317612	---NA---
TRINITY_DN86722_c3_g1_i10	-0.0317496	---NA---
Velvet.k45.Locus_27440_Transcript_1/3_Confidence_0.364_Length_465	-0.0315971	---NA---
TRINITY_DN93217_c4_g1_i5	0.0315413	RNA-directed DNA polymerase from mobile element jockey
Velvet.k45.Locus_81762_Transcript_1/2_Confidence_0.900_Length_541	-0.0314705	---NA---
TRINITY_DN89993_c3_g1_i6	-0.0314491	---NA---
Velvet.k45.Locus_239917_Transcript_1/2_Confidence_0.875_Length_568	-0.0314081	---NA---
TRINITY_DN59499_c8_g1_i2	-0.0314048	---NA---
Velvet.k35.Locus_61175_Transcript_2/2_Confidence_0.778_Length_192	-0.0312818	---NA---
TRINITY_DN74720_c2_g1_i1	-0.0312554	---NA---
SOAP.k45.scaffold106457	-0.0312122	---NA---
SOAP.k65.scaffold116525	-0.0311372	---NA---
SOAP.k75.C500782	0.0311315	---NA---
TRINITY_DN59499_c8_g1_i1	-0.0311135	---NA---
SOAP.k55.scaffold68796	-0.0309688	---NA---
TRINITY_DN68460_c3_g2_i7	-0.0309227	---NA---
SOAP.k55.C2278537	-0.0309012	---NA---
Velvet.k45.Locus_1700_Transcript_12/13_Confidence_0.026_Length_508	-0.0308399	---NA---
Velvet.k65.Locus_179970_Transcript_1/1_Confidence_1.000_Length_325	-0.0308141	---NA---
TRINITY_DN73350_c2_g2_i3	-0.030813	---NA---
SOAP.k45.scaffold133358	-0.0306565	---NA---
SOAP.k55.C2141123	-0.0306371	---NA---
Velvet.k45.Locus_195984_Transcript_1/1_Confidence_1.000_Length_383	-0.0306347	---NA---
TRINITY_DN89993_c3_g1_i5	-0.0306229	---NA---
Velvet.k45.Locus_142058_Transcript_2/3_Confidence_0.625_Length_312	-0.0305924	---NA---
Velvet.k35.Locus_100700_Transcript_1/2_Confidence_0.857_Length_468	-0.0304364	---NA---
TRINITY_DN74953_c4_g3_i4	-0.0301538	---NA---
TRINITY_DN91196_c2_g1_i3	0.0301064	heat shock 70 kDa protein IV-like
SOAP.k55.C2287319	-0.0300443	---NA---
TRINITY_DN83076_c0_g1_i3	-0.0299003	UDP-D-xylose:L-fucose alpha-1,3-D-xylosyltransferase 1-like
TRINITY_DN95136_c4_g1_i4	-0.0298672	Transposon TX1 uncharacterized 149 kDa protein
TRINITY_DN74720_c2_g1_i19	-0.0297785	---NA---
TransAb.k75.S148569	0.0297679	---NA---
Velvet.k35.Locus_66206_Transcript_15/20_Confidence_0.308_Length_1859	-0.0297392	PREDICTED: uncharacterized protein LOC105438741
Velvet.k65.Locus_35951_Transcript_1/1_Confidence_1.000_Length_493	-0.0297306	---NA---
SOAP.k65.scaffold106189	-0.0296329	---NA---
TRINITY_DN62410_c0_g1_i3	-0.0296078	---NA---
TRINITY_DN71514_c4_g1_i2	-0.0296007	---NA---
TRINITY_DN52618_c0_g1_i2	-0.0293864	---NA---
Velvet.k45.Locus_89178_Transcript_2/6_Confidence_0.280_Length_465	-0.0293835	---NA---
Velvet.k35.Locus_1410_Transcript_67972/121168_Confidence_1.000_Length_788	-0.0291467	PREDICTED: uncharacterized protein F54H12.2-like
TRINITY_DN88445_c0_g3_i3	-0.0291298	methyltransferase-like protein 25
SOAP.k45.scaffold65048	-0.0290494	---NA---
Velvet.k35.Locus_17785_Transcript_8/17_Confidence_0.130_Length_1500	-0.0290016	renilla-luciferin 2-monooxygenase-like
TRINITY_DN94331_c3_g1_i4	-0.0289416	---NA---
TRINITY_DN63817_c6_g1_i12	-0.0288421	---NA---
SOAP.k35.C3635844	-0.0288037	---NA---
TRINITY_DN68554_c1_g4_i2	-0.0286673	---NA---
Velvet.k45.Locus_81619_Transcript_1/3_Confidence_0.364_Length_330	-0.0285899	---NA---
SOAP.k75.C1055318	-0.0285517	---NA---
Velvet.k55.Locus_141489_Transcript_1/1_Confidence_1.000_Length_454	-0.0285413	---NA---
SOAP.k65.scaffold36664	-0.0283416	---NA---
Velvet.k55.Locus_13475_Transcript_42/48_Confidence_0.521_Length_6509	0.0282074	predicted protein
Velvet.k45.Locus_27912_Transcript_1/3_Confidence_0.596_Length_833	-0.0282062	---NA---
TRINITY_DN78359_c6_g1_i15	-0.0281606	---NA---
TransAb.k45.R676415	-0.0281525	histamine N-methyltransferase-like
SOAP.k85.scaffold78368	-0.0280157	---NA---
Velvet.k55.Locus_131525_Transcript_1/7_Confidence_0.375_Length_2487	-0.0279612	low-density lipoprotein receptor-related protein 2-like
Velvet.k55.Locus_108031_Transcript_1/1_Confidence_1.000_Length_481	-0.0278162	---NA---
Velvet.k45.Locus_76966_Transcript_2/2_Confidence_0.400_Length_383	-0.0277986	---NA---
Velvet.k55.Locus_90445_Transcript_1/9_Confidence_0.564_Length_2259	-0.0277899	predicted protein
SOAP.k35.scaffold21499	-0.0277761	potassium channel subfamily T member 1
TRINITY_DN68554_c1_g4_i8	-0.0277643	---NA---
Velvet.k75.Locus_89851_Transcript_1/2_Confidence_0.857_Length_675	-0.027746	---NA---
SOAP.k75.scaffold11555	0.0277209	---NA---
Velvet.k75.Locus_21692_Transcript_18/24_Confidence_0.384_Length_2794	0.0274884	heat shock 70 kDa protein IV-like
Velvet.k55.Locus_51925_Transcript_4/8_Confidence_0.256_Length_458	-0.0274088	---NA---
Velvet.k45.Locus_2116_Transcript_7/9_Confidence_0.412_Length_865	-0.0273773	---NA---
TRINITY_DN77091_c3_g2_i29	-0.0273084	---NA---
Velvet.k55.Locus_139541_Transcript_1/1_Confidence_1.000_Length_497	-0.0272445	putative RNA-directed DNA polymerase from transposon BS
Velvet.k35.Locus_29002_Transcript_2/3_Confidence_0.750_Length_1382	-0.0272358	---NA---
TRINITY_DN91196_c2_g1_i11	0.0272026	heat shock 70 kDa protein IV-like
Velvet.k45.Locus_17533_Transcript_3/4_Confidence_0.316_Length_240	-0.0271557	---NA---
TRINITY_DN66385_c1_g1_i8	-0.0271441	---NA---
SOAP.k65.scaffold53581	-0.0271167	cycloartenol-C-24-methyltransferase 1-like
SOAP.k65.C922870	-0.0270266	---NA---
TransAb.k65.R292166	0.0269798	---NA---
TransAb.k35.R1276710	-0.0269534	---NA---
TRINITY_DN61284_c9_g6_i2	-0.0269451	---NA---
SOAP.k35.scaffold14201	-0.0269065	---NA---
Velvet.k45.Locus_3846_Transcript_60/68_Confidence_0.076_Length_1001	0.0268985	transmembrane protein 179B-like
Velvet.k65.Locus_79347_Transcript_6/9_Confidence_0.571_Length_4229	-0.0268197	Down syndrome cell adhesion molecule-like protein Dscam2 isoform X1
Velvet.k55.Locus_172467_Transcript_3/3_Confidence_0.263_Length_677	-0.0268056	---NA---
SOAP.k55.C2836277	-0.026797	---NA---
Velvet.k35.Locus_33891_Transcript_10/19_Confidence_0.457_Length_3226	-0.0267912	decapping and exoribonuclease protein
SOAP.k45.scaffold98205	-0.0267836	---NA---
Velvet.k45.Locus_165351_Transcript_1/3_Confidence_0.793_Length_406	-0.0266578	---NA---
Velvet.k65.Locus_174957_Transcript_1/1_Confidence_1.000_Length_708	-0.0265664	---NA---
SOAP.k45.scaffold124579	-0.0265609	---NA---
TRINITY_DN69105_c2_g3_i1	-0.0264467	---NA---
TRINITY_DN76146_c2_g2_i1	-0.0263812	---NA---
Velvet.k75.Locus_56573_Transcript_3/5_Confidence_0.231_Length_606	-0.0263694	---NA---
TRINITY_DN94536_c5_g2_i2	-0.0263638	pentapeptide repeats family protein
TRINITY_DN119439_c0_g1_i1	-0.0263473	---NA---
SOAP.k65.C1943791	-0.0262721	---NA---
TRINITY_DN70965_c6_g1_i1	-0.0262329	---NA---
Velvet.k45.Locus_1272_Transcript_19/24_Confidence_0.360_Length_2026	-0.0262288	ankyrin repeat domain-containing protein 50-like
TRINITY_DN61676_c2_g1_i5	-0.0261889	---NA---
TRINITY_DN68760_c5_g1_i6	-0.0261705	---NA---
Velvet.k35.Locus_61086_Transcript_2/8_Confidence_0.500_Length_2484	-0.0260714	---NA---
SOAP.k35.C3536749	-0.0259732	---NA---
SOAP.k65.scaffold128967	0.025956	neuronal acetylcholine receptor subunit alpha-10-like
TRINITY_DN72452_c0_g3_i2	-0.0259447	---NA---
SOAP.k85.C681706	-0.0259154	---NA---
SOAP.k65.scaffold107759	-0.0258621	---NA---
Velvet.k35.Locus_23072_Transcript_1/6_Confidence_0.773_Length_566	-0.0258051	---NA---
TRINITY_DN94517_c2_g1_i5	-0.0257615	acidic repeat-containing protein-like
TRINITY_DN74827_c4_g3_i2	-0.0257584	---NA---
SOAP.k35.C4135509	-0.0256422	---NA---
TRINITY_DN79515_c5_g1_i17	-0.0256098	---NA---
Velvet.k55.Locus_30823_Transcript_1/5_Confidence_0.778_Length_2685	-0.0255246	vesicular inhibitory amino acid transporter-like
TRINITY_DN64049_c3_g1_i11	-0.0254226	---NA---
TransAb.k35.R1282115	0.025418	potassium channel subfamily K member 1-like
SOAP.k75.C1083005	-0.0254126	---NA---
Velvet.k35.Locus_1410_Transcript_81729/121168_Confidence_1.000_Length_734	-0.0253461	---NA---
Velvet.k45.Locus_1516_Transcript_3/12_Confidence_0.462_Length_491	-0.0253107	---NA---
SOAP.k55.C1920281	-0.025237	---NA---
Velvet.k35.Locus_11953_Transcript_3/7_Confidence_0.667_Length_610	-0.025234	---NA---
SOAP.k55.C2239830	-0.0252205	---NA---
Velvet.k65.Locus_48240_Transcript_1/1_Confidence_1.000_Length_1055	0.0252072	PREDICTED: uncharacterized protein LOC105439796
SOAP.k45.scaffold126464	0.0251826	hypothetical protein
TRINITY_DN91471_c3_g2_i2	-0.0251489	---NA---
SOAP.k45.C3159440	-0.0251466	---NA---
TRINITY_DN71402_c3_g2_i1	-0.0251253	---NA---
TRINITY_DN65928_c3_g1_i1	-0.0250491	---NA---
SOAP.k65.C1994486	-0.0250457	---NA---
Velvet.k75.Locus_177649_Transcript_1/1_Confidence_1.000_Length_398	-0.025	---NA---
SOAP.k45.C2757964	-0.0249467	---NA---
Velvet.k35.Locus_23077_Transcript_7/14_Confidence_0.511_Length_3849	-0.0248982	ABC transporter F family member 4-like
TRINITY_DN70734_c1_g1_i6	0.0248437	---NA---
SOAP.k55.C2964448	-0.0247788	---NA---
Velvet.k35.Locus_115130_Transcript_3/6_Confidence_0.612_Length_319	-0.0247289	---NA---
TRINITY_DN63981_c4_g1_i3	-0.02469	---NA---
Velvet.k65.Locus_30471_Transcript_1/5_Confidence_0.611_Length_563	-0.0246662	---NA---
Velvet.k65.Locus_103813_Transcript_1/1_Confidence_1.000_Length_515	-0.0245322	---NA---
Velvet.k65.Locus_154841_Transcript_1/1_Confidence_1.000_Length_719	-0.024504	---NA---
TRINITY_DN61364_c0_g2_i11	-0.0244513	---NA---
SOAP.k55.C2749556	-0.0244289	---NA---
TRINITY_DN94845_c1_g1_i1	-0.0243875	---NA---
TRINITY_DN79792_c0_g2_i1	-0.0242102	---NA---
SOAP.k75.C1099961	-0.0241881	---NA---
TRINITY_DN68619_c2_g1_i2	-0.0241871	---NA---
TRINITY_DN62900_c4_g3_i1	-0.0241765	---NA---
TRINITY_DN69300_c6_g3_i3	-0.0241549	---NA---
TRINITY_DN88613_c4_g1_i4	-0.0241465	---NA---
Velvet.k35.Locus_1410_Transcript_15763/121168_Confidence_1.000_Length_385	-0.0240977	---NA---
TransAb.k35.R1237524	-0.024085	RNA-directed DNA polymerase from mobile element jockey-like
SOAP.k85.C799733	0.0240684	PREDICTED: uncharacterized protein LOC105437484
TRINITY_DN68113_c4_g1_i14	-0.0240083	---NA---
Velvet.k65.Locus_12634_Transcript_4/16_Confidence_1.000_Length_196	-0.0240006	---NA---
TRINITY_DN74987_c0_g1_i1	-0.0239442	---NA---
Velvet.k85.Locus_48395_Transcript_1/2_Confidence_0.500_Length_436	-0.0239242	serine-rich adhesin for platelets-like
TRINITY_DN94126_c4_g2_i2	-0.0239115	---NA---
TRINITY_DN66385_c1_g1_i19	-0.0238805	---NA---
SOAP.k35.C3848384	-0.0238692	---NA---
TransAb.k45.R747580	-0.0238434	---NA---
Velvet.k55.Locus_133960_Transcript_1/1_Confidence_1.000_Length_421	-0.023813	---NA---
SOAP.k55.C3217380	-0.02381	---NA---
SOAP.k35.C2786272	-0.0237902	---NA---
SOAP.k75.C1301909	-0.0237334	---NA---
TRINITY_DN73008_c3_g4_i1	-0.0237208	---NA---
SOAP.k35.C3285672	-0.0236808	---NA---
TRINITY_DN61676_c2_g1_i1	-0.0236355	---NA---
Velvet.k55.Locus_149776_Transcript_2/2_Confidence_0.500_Length_282	-0.0236214	---NA---
SOAP.k55.C2011157	-0.023584	---NA---
Velvet.k85.Locus_60313_Transcript_1/1_Confidence_1.000_Length_331	-0.0235755	---NA---
Velvet.k45.Locus_103455_Transcript_2/3_Confidence_0.333_Length_376	-0.0235287	---NA---
TRINITY_DN63494_c3_g1_i1	-0.0235047	---NA---
Velvet.k35.Locus_9716_Transcript_14/23_Confidence_0.528_Length_5761	0.0234053	sushi, von Willebrand factor type A, EGF and pentraxin domain-containing protein 1
TRINITY_DN93060_c1_g1_i16	-0.0233695	---NA---
TransAb.k35.R1245369	-0.0232554	predicted protein
TRINITY_DN58660_c0_g1_i18	0.0232142	angiopoietin-1 receptor-like
Velvet.k35.Locus_26215_Transcript_12/15_Confidence_0.156_Length_2749	0.0232023	protein glass-like
Velvet.k45.Locus_66254_Transcript_10/11_Confidence_0.516_Length_3077	-0.0231365	myotubularin-related protein 9
TransAb.k75.S120393	0.0231259	---NA---
TRINITY_DN58364_c5_g1_i13	-0.0231219	---NA---
Velvet.k55.Locus_40304_Transcript_2/6_Confidence_0.640_Length_988	-0.023083	microsomal glutathione S-transferase 1
TRINITY_DN60283_c2_g1_i4	-0.0230814	---NA---
Velvet.k55.Locus_131144_Transcript_1/1_Confidence_1.000_Length_424	-0.0230163	---NA---
TransAb.k35.R1234944	-0.0230041	---NA---
Velvet.k65.Locus_23410_Transcript_6/7_Confidence_0.757_Length_3373	0.0229848	receptor-type tyrosine-protein phosphatase beta
Velvet.k45.Locus_15416_Transcript_3/7_Confidence_0.481_Length_3217	0.0229715	reticulocyte-binding protein 2 homolog a
TRINITY_DN79563_c2_g1_i1	-0.0229105	PREDICTED: uncharacterized protein LOC100891338
SOAP.k45.C3110862	-0.0228804	---NA---
TRINITY_DN87107_c2_g1_i1	-0.0228689	---NA---
Velvet.k35.Locus_1410_Transcript_73062/121168_Confidence_1.000_Length_997	0.0227557	PREDICTED: uncharacterized protein LOC100893587
TRINITY_DN64121_c6_g3_i1	-0.0226686	---NA---
Velvet.k55.Locus_89754_Transcript_1/1_Confidence_1.000_Length_478	-0.022607	---NA---
TRINITY_DN74953_c4_g5_i3	-0.0226058	---NA---
Velvet.k45.Locus_11225_Transcript_1/1_Confidence_1.000_Length_357	-0.0224948	---NA---
TRINITY_DN73907_c1_g1_i2	-0.0224789	paired box protein Pax-1-like
TRINITY_DN67277_c1_g1_i4	-0.0224714	---NA---
SOAP.k75.scaffold110434	-0.0224172	---NA---
Velvet.k45.Locus_119831_Transcript_3/3_Confidence_0.800_Length_319	-0.0223809	---NA---
TRINITY_DN61968_c2_g1_i1	-0.0223683	---NA---
Velvet.k45.Locus_1697_Transcript_52/61_Confidence_0.094_Length_1993	-0.0223527	equilibrative nucleoside transporter 1
SOAP.k35.C3695109	-0.0223267	---NA---
Velvet.k75.Locus_113100_Transcript_1/1_Confidence_1.000_Length_302	-0.0223221	---NA---
SOAP.k65.C1999898	-0.0223218	---NA---
TransAb.k45.S565037	0.0223169	---NA---
Velvet.k35.Locus_103974_Transcript_2/3_Confidence_0.286_Length_815	-0.0222912	---NA---
Velvet.k65.Locus_5653_Transcript_1/1_Confidence_1.000_Length_410	-0.0222623	---NA---
SOAP.k65.scaffold98648	-0.022171	---NA---
Velvet.k55.Locus_147894_Transcript_3/3_Confidence_0.750_Length_380	-0.0221283	---NA---
TRINITY_DN84572_c0_g1_i2	-0.0220609	pol-like protein
SOAP.k55.scaffold148261	-0.0220533	uncharacterized protein LOC111135805 isoform X1
TRINITY_DN67697_c1_g1_i2	0.0220524	PREDICTED: uncharacterized protein LOC105446277
Velvet.k45.Locus_163484_Transcript_1/4_Confidence_0.667_Length_259	0.0220065	---NA---
Velvet.k45.Locus_45570_Transcript_1/1_Confidence_1.000_Length_379	-0.0219769	---NA---
TRINITY_DN63817_c6_g1_i8	-0.0218311	---NA---
Velvet.k35.Locus_10179_Transcript_16/17_Confidence_0.144_Length_2673	0.0217582	probable receptor-like protein kinase At2g47060
TransAb.k45.R697136	0.0217008	centromere protein V
Velvet.k45.Locus_35086_Transcript_1/1_Confidence_1.000_Length_851	-0.0216591	---NA---
TRINITY_DN61891_c3_g1_i2	-0.0216366	---NA---
TRINITY_DN69783_c0_g2_i7	-0.0216013	metallothionein
Velvet.k75.Locus_15643_Transcript_5/8_Confidence_0.667_Length_2310	-0.0215206	RNA-directed DNA polymerase from mobile element jockey
Velvet.k75.Locus_113442_Transcript_1/1_Confidence_1.000_Length_392	-0.0214922	---NA---
TRINITY_DN72014_c6_g1_i4	-0.0214789	---NA---
TransAb.k65.S44226	0.0214721	---NA---
TransAb.k65.S193595	-0.021462	---NA---
TRINITY_DN59380_c3_g6_i1	-0.0214085	---NA---
Velvet.k35.Locus_29917_Transcript_16/24_Confidence_0.321_Length_5101	-0.0214013	calcium-activated chloride channel regulator 1-like
TRINITY_DN81504_c3_g1_i15	-0.0213877	---NA---
SOAP.k85.C767414	-0.0213591	PREDICTED: papilin-like
TRINITY_DN74720_c2_g1_i27	-0.021331	---NA---
SOAP.k35.scaffold105655	-0.021321	---NA---
Velvet.k45.Locus_10473_Transcript_15/21_Confidence_0.405_Length_2839	0.0213094	N-acetylated-alpha-linked acidic dipeptidase 2
TRINITY_DN81034_c1_g2_i5	-0.0213079	---NA---
SOAP.k55.C2776497	-0.0212511	---NA---
TRINITY_DN60677_c6_g1_i5	-0.0212224	---NA---
TransAb.k35.S1425239	-0.0212187	---NA---
SOAP.k35.scaffold85941	-0.0211286	---NA---
SOAP.k45.scaffold44251	-0.0211203	---NA---
Velvet.k45.Locus_43784_Transcript_1/10_Confidence_0.476_Length_2527	0.021038	death domain-containing protein CRADD-like
TRINITY_DN64560_c3_g1_i1	-0.0210056	---NA---
Velvet.k55.Locus_110032_Transcript_1/1_Confidence_1.000_Length_398	-0.0209921	---NA---
TRINITY_DN69553_c4_g2_i3	0.0209483	deleted in malignant brain tumors 1 protein-like
Velvet.k45.Locus_202421_Transcript_1/1_Confidence_1.000_Length_582	-0.020895	---NA---
Velvet.k35.Locus_128706_Transcript_1/2_Confidence_0.750_Length_537	0.0207423	---NA---
SOAP.k45.scaffold101181	0.0207365	---NA---
TRINITY_DN61561_c5_g1_i2	-0.0207323	---NA---
Velvet.k55.Locus_112972_Transcript_1/1_Confidence_1.000_Length_336	-0.0207158	---NA---
TRINITY_DN92239_c0_g1_i1	-0.0206852	---NA---
Velvet.k35.Locus_18838_Transcript_21/29_Confidence_0.179_Length_1544	0.0206824	PREDICTED: uncharacterized protein LOC753346
SOAP.k35.C4029903	-0.0206691	microfibril-associated glycoprotein 4-like
SOAP.k55.scaffold41001	-0.020664	---NA---
TRINITY_DN92174_c1_g1_i4	-0.0206434	---NA---
SOAP.k65.C2193466	0.0206417	ly-6/neurotoxin-like protein 1
SOAP.k65.scaffold131030	-0.0206108	---NA---
Velvet.k65.Locus_141326_Transcript_3/3_Confidence_0.800_Length_851	-0.0206101	cell wall protein IFF7-like
TRINITY_DN58418_c0_g1_i7	0.020594	serine/threonine-protein phosphatase 6 regulatory ankyrin repeat subunit B-like
Velvet.k45.Locus_18951_Transcript_28/37_Confidence_0.254_Length_2666	0.0205913	trithorax group protein osa-like
TRINITY_DN67441_c6_g2_i2	0.0205621	---NA---
TRINITY_DN69526_c5_g1_i1	-0.0204928	---NA---
TRINITY_DN87674_c4_g1_i2	0.0204099	leucine-rich repeat-containing protein 15-like
TRINITY_DN61308_c6_g1_i3	-0.0203437	---NA---
Velvet.k35.Locus_126185_Transcript_1/4_Confidence_0.429_Length_588	-0.0203363	---NA---
TRINITY_DN64997_c2_g1_i5	-0.0202904	---NA---
SOAP.k45.scaffold130806	-0.0202314	---NA---
Velvet.k75.Locus_31554_Transcript_52/60_Confidence_0.132_Length_3477	-0.0202212	phosphopantothenoylcysteine decarboxylase subunit SIS2-like
TRINITY_DN60259_c3_g1_i5	0.0201541	---NA---
SOAP.k65.scaffold129557	-0.0201506	---NA---
SOAP.k45.scaffold137062	-0.0201403	---NA---
TRINITY_DN60934_c6_g1_i20	-0.0201319	---NA---
SOAP.k35.scaffold122313	-0.0200287	ribonuclease P/MRP protein subunit POP5
Velvet.k55.Locus_6946_Transcript_18/23_Confidence_0.025_Length_370	-0.0200273	---NA---
TRINITY_DN74720_c2_g1_i10	-0.0200182	---NA---
SOAP.k45.scaffold146779	-0.0200061	---NA---
Velvet.k45.Locus_26952_Transcript_3/4_Confidence_0.793_Length_460	-0.0199887	---NA---
Velvet.k35.Locus_113169_Transcript_1/1_Confidence_1.000_Length_495	-0.019976	---NA---
Velvet.k55.Locus_61397_Transcript_2/3_Confidence_0.300_Length_574	-0.0199643	---NA---
Velvet.k35.Locus_25413_Transcript_12/16_Confidence_0.568_Length_2948	0.0199527	heat shock 70 kDa protein IV-like
TRINITY_DN59085_c7_g1_i2	-0.0199515	---NA---
SOAP.k35.scaffold48546	0.0199501	histone H1oo
Velvet.k55.Locus_113112_Transcript_1/1_Confidence_1.000_Length_656	-0.0199453	---NA---
TRINITY_DN74959_c10_g1_i1	-0.0198838	---NA---
Velvet.k55.Locus_24190_Transcript_1/1_Confidence_1.000_Length_816	-0.0198148	---NA---
TRINITY_DN70903_c3_g3_i1	-0.0198147	---NA---
TRINITY_DN85327_c3_g1_i1	-0.0198098	---NA---
TRINITY_DN60152_c6_g3_i7	-0.0197597	---NA---
TransAb.k45.R707207	0.0197435	proline-rich receptor-like protein kinase PERK9
Velvet.k55.Locus_12452_Transcript_1/2_Confidence_0.750_Length_761	-0.019724	---NA---
TransAb.k45.R733298	-0.0197227	---NA---
TRINITY_DN83286_c3_g2_i5	0.0197098	hypothetical protein BRAFLDRAFT_217974
Velvet.k45.Locus_18641_Transcript_7/8_Confidence_0.400_Length_696	-0.0196548	---NA---
Velvet.k65.Locus_51275_Transcript_10/12_Confidence_0.657_Length_2643	0.0196524	PREDICTED: uncharacterized protein LOC100892013
Velvet.k45.Locus_13304_Transcript_1/9_Confidence_0.240_Length_1927	-0.0196332	UDP-glucuronosyltransferase 2C1-like
TRINITY_DN67801_c5_g4_i2	-0.0196216	---NA---
SOAP.k35.scaffold52825	-0.0195672	---NA---
Velvet.k35.Locus_25769_Transcript_35/43_Confidence_0.407_Length_3991	-0.0195359	interferon regulatory factor 5-like
Velvet.k35.Locus_3695_Transcript_5/10_Confidence_0.186_Length_376	-0.0194999	---NA---
TransAb.k35.R1238023	0.019484	heat shock 70 kDa protein IV-like
Velvet.k45.Locus_62095_Transcript_6/7_Confidence_0.650_Length_3082	-0.0194602	cadherin EGF LAG seven-pass G-type receptor 1
Velvet.k45.Locus_176500_Transcript_1/1_Confidence_1.000_Length_348	-0.0193877	---NA---
SOAP.k85.scaffold21417	-0.0193731	---NA---
TRINITY_DN76151_c0_g2_i5	0.0193644	protein slit-like isoform X2
TRINITY_DN58509_c4_g1_i11	0.019347	---NA---
Velvet.k45.Locus_212324_Transcript_3/5_Confidence_0.500_Length_312	0.0193024	---NA---
TRINITY_DN83770_c1_g1_i4	-0.0192974	Transposon TX1 uncharacterized 149 kDa protein
TransAb.k65.S232233	0.0192949	Calcium/calmodulin-dependent protein kinase type II subunit alpha
TRINITY_DN138899_c0_g1_i1	-0.0192607	---NA---
TRINITY_DN67295_c5_g3_i7	0.0192598	putative RNA-directed DNA polymerase from transposon BS
SOAP.k85.C735472	-0.0192513	---NA---
SOAP.k75.C1298643	-0.0192109	keratin, type II cytoskeletal 2 epidermal-like isoform X2
TRINITY_DN62056_c1_g1_i5	-0.019198	---NA---
Velvet.k55.Locus_36720_Transcript_7/7_Confidence_0.652_Length_1184	-0.0191573	microneme protein MIC12
Velvet.k65.Locus_155500_Transcript_2/11_Confidence_0.639_Length_4570	-0.01915	hemicentin-1-like isoform X1
TRINITY_DN65668_c2_g1_i1	-0.0191482	---NA---
TRINITY_DN81762_c1_g2_i5	0.0191408	receptor-type tyrosine-protein phosphatase beta
SOAP.k75.C929470	-0.0191334	---NA---
SOAP.k75.scaffold77396	-0.0191215	equilibrative nucleoside transporter 1
TRINITY_DN61047_c1_g1_i6	-0.0191026	---NA---
SOAP.k75.scaffold30733	-0.0190256	zinc finger protein SNAI2-like
Velvet.k45.Locus_164434_Transcript_1/1_Confidence_1.000_Length_206	-0.0189798	---NA---
Velvet.k35.Locus_144017_Transcript_1/1_Confidence_1.000_Length_196	-0.0189705	---NA---
TRINITY_DN90757_c3_g1_i3	-0.01894	---NA---
TRINITY_DN94529_c3_g1_i7	-0.0189223	tripartite motif-containing protein 45-like
TransAb.k35.S1411744	0.0189055	Retrovirus-related Pol polyprotein from transposon 17.6
TransAb.k55.S137510	-0.0188914	PREDICTED: uncharacterized protein LOC100888029
Velvet.k65.Locus_52647_Transcript_8/10_Confidence_0.308_Length_2810	0.0188745	toll-like receptor 3
TRINITY_DN82668_c2_g2_i7	0.0188259	---NA---
Velvet.k65.Locus_1437_Transcript_29/32_Confidence_0.188_Length_2856	-0.0188192	sushi, von Willebrand factor type A, EGF and pentraxin domain-containing protein 1-like
TRINITY_DN66383_c1_g1_i17	-0.0187912	---NA---
TRINITY_DN74245_c3_g1_i23	-0.0187592	---NA---
SOAP.k35.scaffold108747	0.0187335	---NA---
Velvet.k65.Locus_20616_Transcript_33/41_Confidence_0.139_Length_1534	-0.0187316	macrophage mannose receptor 1-like
Velvet.k55.Locus_76857_Transcript_1/1_Confidence_1.000_Length_224	-0.0187006	---NA---
Velvet.k35.Locus_14253_Transcript_16/17_Confidence_0.418_Length_2357	0.0186883	scavenger receptor class F member 1-like
Velvet.k45.Locus_133057_Transcript_1/1_Confidence_1.000_Length_324	-0.0186041	---NA---
TRINITY_DN90919_c2_g3_i1	-0.0185872	---NA---
TRINITY_DN67829_c4_g1_i2	0.0185845	---NA---
TRINITY_DN59499_c8_g3_i2	-0.0185759	---NA---
SOAP.k65.C1934283	0.018564	---NA---
SOAP.k65.C1954803	-0.0185603	---NA---
TRINITY_DN83896_c4_g1_i2	-0.0185481	---NA---
Velvet.k45.Locus_69162_Transcript_1/1_Confidence_1.000_Length_461	-0.0185319	---NA---
TRINITY_DN73493_c2_g1_i1	0.0185046	histamine H2 receptor-like
SOAP.k75.C1258883	0.0184842	---NA---
SOAP.k75.C648704	0.0184475	---NA---
Velvet.k45.Locus_248185_Transcript_2/4_Confidence_0.600_Length_197	0.0184074	---NA---
TransAb.k75.S106083	0.0183776	---NA---
SOAP.k65.C1839379	-0.0183354	---NA---
Velvet.k35.Locus_48361_Transcript_1/1_Confidence_1.000_Length_190	0.0182929	---NA---
TRINITY_DN84882_c3_g2_i8	-0.0182911	versican core protein-like
TRINITY_DN81270_c0_g1_i2	0.0182874	serine/threonine-protein phosphatase 6 regulatory ankyrin repeat subunit B-like
TRINITY_DN61517_c1_g3_i6	0.018286	---NA---
TRINITY_DN71654_c0_g1_i5	-0.0182469	HYR domain-containing protein
SOAP.k75.scaffold101386	-0.0182045	---NA---
TRINITY_DN72354_c0_g2_i1	-0.0181876	---NA---
TRINITY_DN69259_c6_g1_i1	-0.0181626	---NA---
Velvet.k65.Locus_119572_Transcript_1/1_Confidence_1.000_Length_530	-0.018144	---NA---
TransAb.k55.R424513	0.0181242	caspase-3-like
Velvet.k85.Locus_12239_Transcript_1/1_Confidence_1.000_Length_371	-0.0181234	---NA---
TransAb.k75.S51879	0.0181204	zinc finger protein 260-like isoform X4
Velvet.k55.Locus_8339_Transcript_4/6_Confidence_0.615_Length_2340	0.0181199	PREDICTED: uncharacterized protein LOC754270 isoform X1
SOAP.k45.scaffold17218	-0.0181187	PREDICTED: uncharacterized protein LOC755565
Velvet.k35.Locus_15656_Transcript_8/8_Confidence_0.273_Length_2713	-0.0180861	AMP-binding protein
Velvet.k45.Locus_32833_Transcript_5/10_Confidence_0.417_Length_1331	-0.0180797	zinc finger protein 84-like isoform X1
Velvet.k55.Locus_1816_Transcript_23/28_Confidence_0.024_Length_463	-0.0180748	---NA---
TransAb.k35.R1234247	0.0180729	PREDICTED: uncharacterized protein LOC100888240
Velvet.k75.Locus_114154_Transcript_1/1_Confidence_1.000_Length_337	-0.0180597	---NA---
TRINITY_DN70508_c2_g1_i3	-0.0180392	caspase recruitment domain-containing protein 11
TRINITY_DN83055_c1_g3_i2	0.0180382	macrophage mannose receptor 1-like
Velvet.k45.Locus_6756_Transcript_4/5_Confidence_0.429_Length_436	-0.0180114	---NA---
TRINITY_DN94554_c2_g1_i6	-0.0179958	---NA---
SOAP.k45.scaffold121755	0.0179766	---NA---
SOAP.k55.scaffold89804	-0.017973	fas-associated death domain protein-like
SOAP.k55.scaffold108198	-0.0179495	---NA---
SOAP.k45.C3579909	0.0179366	PREDICTED: uncharacterized protein LOC100890462
TRINITY_DN72544_c3_g2_i1	-0.0179245	---NA---
SOAP.k35.scaffold124067	-0.0178686	crk-like protein
SOAP.k85.C553660	-0.0178589	---NA---
TRINITY_DN92623_c2_g1_i20	-0.0178443	---NA---
TransAb.k45.S24563	-0.0178388	---NA---
SOAP.k45.C3402271	0.0178242	---NA---
TRINITY_DN63996_c1_g5_i3	-0.017822	---NA---
SOAP.k45.scaffold117345	-0.0178142	---NA---
SOAP.k55.C1553662	0.0177892	---NA---
Velvet.k65.Locus_1739_Transcript_576/1812_Confidence_1.000_Length_246	0.0177826	---NA---
Velvet.k35.Locus_9716_Transcript_19/23_Confidence_0.528_Length_5761	-0.0177744	sushi, von Willebrand factor type A, EGF and pentraxin domain-containing protein 1
SOAP.k55.C2060971	-0.0177711	---NA---
SOAP.k75.scaffold91714	-0.017764	---NA---
Velvet.k55.Locus_5932_Transcript_56/57_Confidence_0.417_Length_4347	0.0177578	mucin-like protein
Velvet.k45.Locus_134693_Transcript_1/1_Confidence_1.000_Length_1004	-0.0177573	tubulin beta-4B chain
Velvet.k55.Locus_8457_Transcript_1/5_Confidence_0.103_Length_434	0.0177449	receptor-type tyrosine-protein phosphatase beta
TRINITY_DN95092_c6_g1_i8	-0.0177162	eIF-2-alpha kinase activator GCN1-like
SOAP.k35.scaffold91636	-0.0177136	---NA---
SOAP.k65.C2220170	-0.0177127	protein glass-like
TRINITY_DN62421_c2_g1_i1	-0.0176957	---NA---
Velvet.k65.Locus_35506_Transcript_7/12_Confidence_0.686_Length_5887	-0.0176889	putative enzymatic polyprotein
SOAP.k35.scaffold25933	-0.0176847	---NA---
TransAb.k35.S424	-0.0176658	---NA---
SOAP.k75.C369473	-0.0176565	---NA---
TRINITY_DN92997_c1_g1_i3	0.0176475	RNA-directed DNA polymerase from mobile element jockey
TRINITY_DN88111_c5_g2_i17	-0.0176364	---NA---
Velvet.k45.Locus_3458_Transcript_22/29_Confidence_0.330_Length_2808	0.0176137	PREDICTED: uncharacterized protein LOC105445786, partial
SOAP.k35.C3959262	-0.0175513	---NA---
Velvet.k65.Locus_30347_Transcript_6/10_Confidence_0.419_Length_3833	-0.0175502	cyclic GMP-binding protein C
Velvet.k65.Locus_64004_Transcript_1/3_Confidence_0.714_Length_914	-0.0175481	low-density lipoprotein receptor-related protein 4-like
SOAP.k65.C1823243	-0.0175223	---NA---
TRINITY_DN66851_c3_g1_i4	0.0175013	---NA---
Velvet.k35.Locus_40040_Transcript_25/30_Confidence_0.236_Length_2610	0.0174736	---NA---
Velvet.k85.Locus_110498_Transcript_1/1_Confidence_1.000_Length_1351	-0.0174526	NACHT, LRR and PYD domains-containing protein 3-like
TRINITY_DN86077_c0_g2_i1	0.0173973	RNA-directed DNA polymerase from mobile element jockey-like
SOAP.k65.C1582444	-0.0173295	---NA---
Velvet.k45.Locus_55000_Transcript_2/5_Confidence_0.400_Length_666	-0.0173147	---NA---
SOAP.k75.scaffold49314	-0.0172924	visual system homeobox 2
TRINITY_DN119664_c0_g2_i2	0.0172901	---NA---
TRINITY_DN60189_c5_g1_i6	-0.0172886	---NA---
SOAP.k45.scaffold140966	-0.0172862	---NA---
Velvet.k45.Locus_96955_Transcript_1/1_Confidence_1.000_Length_621	-0.0172663	---NA---
Velvet.k55.Locus_6085_Transcript_1/3_Confidence_0.895_Length_1358	0.0172532	DNA repair protein RAD50-like
SOAP.k45.scaffold75854	-0.0172468	---NA---
TRINITY_DN75845_c0_g1_i1	0.0172315	major yolk protein
Velvet.k75.Locus_63144_Transcript_2/2_Confidence_0.667_Length_887	0.0172253	tripartite motif-containing protein 45-like
TRINITY_DN95075_c2_g1_i1	-0.0172166	---NA---
Velvet.k65.Locus_70222_Transcript_1/2_Confidence_0.500_Length_782	0.0171943	transmembrane protease serine 6-like
TransAb.k35.S1244892	0.0171877	PREDICTED: uncharacterized protein LOC105439418
TRINITY_DN76352_c0_g1_i3	-0.0171867	---NA---
SOAP.k35.scaffold117531	-0.0171606	---NA---
SOAP.k45.scaffold41057	-0.0171445	general transcription factor IIE subunit 1
Velvet.k75.Locus_113464_Transcript_1/1_Confidence_1.000_Length_422	-0.0171379	---NA---
SOAP.k45.C3479607	-0.0171184	---NA---
SOAP.k55.scaffold38215	-0.0171097	PREDICTED: uncharacterized protein LOC100893342
Velvet.k35.Locus_116439_Transcript_15/23_Confidence_0.560_Length_2875	-0.0170795	deleted in malignant brain tumors 1 protein-like
Velvet.k45.Locus_57052_Transcript_12/15_Confidence_0.147_Length_436	-0.0170718	---NA---
Velvet.k35.Locus_134070_Transcript_1/1_Confidence_1.000_Length_1742	-0.0170521	lysosome membrane protein 2-like
TRINITY_DN74525_c0_g1_i5	-0.0170134	RNA-directed DNA polymerase from mobile element jockey-like
SOAP.k35.scaffold72536	0.01699	---NA---
TransAb.k65.S125333	-0.0169649	---NA---
SOAP.k65.scaffold24405	0.0168972	F-box/LRR-repeat protein 2-like
SOAP.k55.C2763171	-0.016884	---NA---
Velvet.k75.Locus_60838_Transcript_2/2_Confidence_0.750_Length_697	0.0168777	neurogenic locus notch homolog protein 2
Velvet.k45.Locus_10404_Transcript_1/3_Confidence_0.846_Length_3009	-0.0168682	homeobox protein ARX
SOAP.k45.scaffold74630	-0.0168579	---NA---
SOAP.k85.C352815	0.0168405	---NA---
SOAP.k65.C2027396	-0.0168069	---NA---
TRINITY_DN63817_c6_g1_i11	-0.0167832	---NA---
Velvet.k75.Locus_9866_Transcript_11/12_Confidence_0.478_Length_7396	-0.0167754	RNA-directed DNA polymerase from mobile element jockey-like
Velvet.k45.Locus_30033_Transcript_1/2_Confidence_0.667_Length_4332	0.016764	probable receptor-like protein kinase At2g47060
SOAP.k45.scaffold107775	-0.0167564	PREDICTED: uncharacterized protein LOC105444952
Velvet.k35.Locus_48164_Transcript_1/10_Confidence_0.511_Length_3104	-0.0167499	dimethylaniline monooxygenase [N-oxide-forming] 2
Velvet.k45.Locus_20728_Transcript_12/12_Confidence_0.642_Length_2156	-0.0167377	macrophage mannose receptor 1-like
Velvet.k55.Locus_34474_Transcript_20/26_Confidence_0.383_Length_4264	-0.0167155	predicted protein
TRINITY_DN71765_c3_g1_i9	-0.0166741	---NA---
Velvet.k55.Locus_46545_Transcript_1/3_Confidence_0.571_Length_445	-0.0166563	---NA---
SOAP.k65.scaffold128931	-0.016637	uncharacterized protein LOC105357363 isoform X1
Velvet.k65.Locus_21197_Transcript_55/64_Confidence_0.321_Length_3662	-0.0166199	NACHT, LRR and PYD domains-containing protein 3-like
SOAP.k65.C2049620	-0.0166134	---NA---
Velvet.k75.Locus_8346_Transcript_10/10_Confidence_0.440_Length_3695	-0.0166116	doublesex- and mab-3-related transcription factor A2-like
Velvet.k65.Locus_21055_Transcript_1/6_Confidence_0.348_Length_658	-0.0166114	NSFL1 cofactor p47
TRINITY_DN76250_c0_g1_i19	-0.016565	C-type lectin mannose-binding isoform-like
TRINITY_DN32141_c0_g1_i1	-0.0165574	---NA---
Velvet.k45.Locus_8044_Transcript_1/9_Confidence_0.441_Length_520	-0.0165335	---NA---
SOAP.k55.C3229228	0.0165192	C-type lectin domain family 19 member A
SOAP.k85.scaffold13979	0.016514	paraneoplastic antigen Ma1-like
Velvet.k45.Locus_51483_Transcript_1/1_Confidence_1.000_Length_1026	0.0165057	plexin-B-like isoform X2
TransAb.k75.S129311	0.0164516	---NA---
SOAP.k85.C667346	-0.0164491	---NA---
SOAP.k75.C931882	-0.0164414	PIH1 domain-containing protein 1 isoform X1
Velvet.k65.Locus_72655_Transcript_2/4_Confidence_0.312_Length_801	0.0164372	alpha-2-macroglobulin 1
TRINITY_DN80268_c1_g2_i8	-0.0164371	---NA---
Velvet.k55.Locus_56857_Transcript_3/4_Confidence_0.364_Length_897	-0.0164088	amassin-2 precursor
Velvet.k65.Locus_46537_Transcript_1/7_Confidence_0.778_Length_2723	-0.0163957	hypothetical protein CAPTEDRAFT_211426
TRINITY_DN93660_c0_g1_i4	-0.0163721	putative IgGFc-binding protein
SOAP.k55.C3024178	0.0163586	---NA---
SOAP.k35.C4229749	-0.0163502	E3 ubiquitin-protein ligase FANCL
TRINITY_DN72886_c2_g1_i4	-0.016339	---NA---
TRINITY_DN60553_c1_g1_i13	-0.0163313	angiopoietin-1 receptor-like
TRINITY_DN86992_c7_g2_i7	0.016298	---NA---
TRINITY_DN60034_c1_g1_i3	-0.0162936	protein sidekick-2-like
Velvet.k35.Locus_53150_Transcript_1/1_Confidence_1.000_Length_444	-0.0162815	---NA---
TRINITY_DN58224_c1_g1_i1	0.016271	hyalin isoform X2
Velvet.k35.Locus_51656_Transcript_2/8_Confidence_0.471_Length_196	-0.0162512	---NA---
TRINITY_DN68813_c1_g2_i2	0.0162416	squalene monooxygenase
SOAP.k55.scaffold86614	-0.0162311	---NA---
TransAb.k35.R1307307	0.0162177	---NA---
Velvet.k45.Locus_2430_Transcript_21/30_Confidence_0.209_Length_1726	0.0162116	PREDICTED: uncharacterized protein LOC105442331
TRINITY_DN72014_c6_g1_i9	-0.0161491	---NA---
TRINITY_DN81690_c1_g1_i14	0.0161363	low-density lipoprotein receptor-related protein 4-like
Velvet.k45.Locus_20728_Transcript_4/12_Confidence_0.491_Length_1578	0.0161323	macrophage mannose receptor 1-like
TRINITY_DN74800_c2_g4_i1	-0.0160959	---NA---
Velvet.k65.Locus_141228_Transcript_1/1_Confidence_1.000_Length_458	-0.0160898	---NA---
TRINITY_DN87719_c2_g3_i2	0.0160865	---NA---
SOAP.k65.scaffold133308	0.0160815	serine/threonine-protein phosphatase 1 regulatory subunit 10 isoform X1
Velvet.k75.Locus_11311_Transcript_2/4_Confidence_0.286_Length_589	0.0160776	---NA---
Velvet.k85.Locus_32391_Transcript_1/1_Confidence_1.000_Length_359	-0.0160734	---NA---
Velvet.k85.Locus_107293_Transcript_1/1_Confidence_1.000_Length_260	0.0160516	---NA---
Velvet.k35.Locus_14253_Transcript_11/17_Confidence_0.373_Length_1980	-0.0160468	scavenger receptor class F member 1-like
SOAP.k75.C995686	0.0160402	---NA---
TRINITY_DN76987_c0_g1_i1	-0.0160367	pol-like protein
SOAP.k85.C889355	-0.0160328	Endo-1,3(4)-beta-glucanase 1
TRINITY_DN89837_c4_g3_i1	-0.0160297	---NA---
TRINITY_DN67178_c1_g1_i4	0.0159984	toll-like receptor 3
TRINITY_DN93931_c0_g1_i1	-0.0159893	---NA---
TransAb.k85.S28934	-0.0159893	---NA---
TRINITY_DN63575_c3_g2_i4	0.0159872	---NA---
SOAP.k35.scaffold132336	-0.0159753	neuromedin-U receptor 2-like
TransAb.k75.S3438	0.0159673	---NA---
SOAP.k45.C2285648	0.0159663	---NA---
TRINITY_DN87572_c8_g2_i1	0.0159597	---NA---
SOAP.k75.C1016120	-0.0159566	---NA---
TRINITY_DN83836_c2_g1_i9	0.015955	---NA---
Velvet.k85.Locus_32596_Transcript_3/3_Confidence_0.714_Length_1523	0.0159496	monocarboxylate transporter 12-like
Velvet.k35.Locus_143437_Transcript_4/9_Confidence_0.296_Length_518	0.0159222	zinc finger protein 84-like isoform X1
TRINITY_DN69557_c3_g4_i1	-0.0159175	---NA---
SOAP.k65.C1095853	-0.015913	---NA---
Velvet.k85.Locus_130086_Transcript_1/1_Confidence_1.000_Length_304	-0.0159118	---NA---
Velvet.k35.Locus_1410_Transcript_35359/121168_Confidence_1.000_Length_175	-0.0159088	---NA---
TransAb.k55.S37612	-0.0158999	PREDICTED: uncharacterized protein LOC100206568
Velvet.k75.Locus_25257_Transcript_1/1_Confidence_1.000_Length_411	-0.0158904	---NA---
TRINITY_DN68039_c2_g1_i1	0.0158877	DNA polymerase theta
SOAP.k85.C423851	0.015873	ankyrin repeat domain-containing protein 50-like
Velvet.k55.Locus_261771_Transcript_1/1_Confidence_1.000_Length_216	-0.0158721	---NA---
Velvet.k55.Locus_211967_Transcript_2/3_Confidence_0.778_Length_451	-0.015851	---NA---
TRINITY_DN68760_c4_g1_i3	-0.0158439	---NA---
TransAb.k75.S38472	-0.0158412	---NA---
TransAb.k35.J1246046	0.0158138	recombination activating protein 1
SOAP.k55.C2910349	-0.0158044	---NA---
Velvet.k45.Locus_62026_Transcript_1/1_Confidence_1.000_Length_435	-0.0158035	---NA---
SOAP.k85.C630470	-0.0157969	---NA---
TransAb.k35.R1255062	0.0157938	predicted protein
TRINITY_DN88400_c0_g1_i1	-0.0157474	---NA---
SOAP.k45.scaffold84009	-0.0157437	---NA---
TRINITY_DN66143_c0_g1_i3	0.0157333	zinc finger protein OZF isoform X6
Velvet.k75.Locus_24513_Transcript_8/8_Confidence_0.542_Length_3101	0.0157317	probable G-protein coupled receptor 128
TRINITY_DN94287_c4_g1_i1	-0.0157181	---NA---
Velvet.k85.Locus_21779_Transcript_8/9_Confidence_0.130_Length_558	-0.015717	---NA---
Velvet.k65.Locus_26925_Transcript_10/11_Confidence_0.136_Length_483	-0.0157025	---NA---
TRINITY_DN92537_c1_g1_i3	-0.0156932	pol-like protein
Velvet.k55.Locus_8284_Transcript_2/5_Confidence_0.400_Length_940	0.0156898	---NA---
Velvet.k55.Locus_22564_Transcript_1/8_Confidence_0.583_Length_1946	0.0156872	receptor-type tyrosine-protein phosphatase beta
Velvet.k55.Locus_96641_Transcript_2/10_Confidence_0.703_Length_5885	0.0156703	PREDICTED: uncharacterized protein LOC105436661
TRINITY_DN63562_c1_g2_i5	-0.0156423	---NA---
SOAP.k45.scaffold101718	-0.0156422	---NA---
Velvet.k45.Locus_82244_Transcript_2/3_Confidence_0.667_Length_317	0.0156283	---NA---
TRINITY_DN59352_c0_g1_i6	0.0156141	NACHT, LRR and PYD domains-containing protein 3-like
TRINITY_DN93106_c1_g1_i1	0.0156109	---NA---
SOAP.k75.C633864	0.0156103	---NA---
TRINITY_DN66171_c1_g3_i7	-0.0156101	---NA---
Velvet.k55.Locus_83067_Transcript_12/12_Confidence_0.442_Length_2216	0.0156092	serine/threonine-protein phosphatase 6 regulatory ankyrin repeat subunit B-like
TransAb.k55.S62896	-0.015609	---NA---
SOAP.k55.scaffold30185	0.0156071	muscarinic acetylcholine receptor M1-like
SOAP.k45.scaffold136409	0.0156053	---NA---
TRINITY_DN67781_c2_g3_i1	0.0156039	G-protein coupled receptor GRL101-like
Velvet.k45.Locus_19102_Transcript_4/11_Confidence_0.107_Length_560	-0.0155889	---NA---
SOAP.k55.C2021433	-0.0155861	---NA---
TRINITY_DN91686_c1_g1_i10	0.0155787	NACHT, LRR and PYD domains-containing protein 3-like
TRINITY_DN61841_c2_g1_i2	-0.0155667	---NA---
TRINITY_DN62167_c1_g1_i10	-0.0155561	---NA---
Velvet.k45.Locus_219028_Transcript_1/2_Confidence_0.875_Length_323	-0.0155514	---NA---
TransAb.k35.R1253004	-0.0155499	solute carrier family 43 member 3-like
Velvet.k85.Locus_173405_Transcript_1/1_Confidence_1.000_Length_482	0.0155468	---NA---
SOAP.k35.scaffold21190	0.0155376	RNA-directed DNA polymerase from mobile element jockey
TRINITY_DN90370_c3_g2_i9	0.0155211	G-protein coupled receptor GRL101-like
SOAP.k55.scaffold144557	0.015518	low-density lipoprotein receptor-related protein 5
Velvet.k55.Locus_6338_Transcript_28/37_Confidence_0.436_Length_7867	-0.0155178	sushi, von Willebrand factor type A, EGF and pentraxin domain-containing protein 1-like
Velvet.k85.Locus_124321_Transcript_1/1_Confidence_1.000_Length_195	0.0155039	---NA---
Velvet.k55.Locus_3757_Transcript_132/140_Confidence_0.192_Length_6514	-0.015503	G-protein coupled receptor 126-like
Velvet.k45.Locus_43803_Transcript_19/22_Confidence_0.406_Length_6665	0.0154963	monocarboxylate transporter 3
TRINITY_DN92173_c6_g2_i5	0.0154803	PREDICTED: uncharacterized protein LOC576253 isoform X2
SOAP.k85.C558732	0.0154656	---NA---
TRINITY_DN65021_c4_g2_i8	-0.0154574	---NA---
SOAP.k85.scaffold46902	-0.0154545	RNA-directed DNA polymerase from mobile element jockey-like
Velvet.k75.Locus_74691_Transcript_1/5_Confidence_0.600_Length_1238	-0.0154481	PREDICTED: uncharacterized protein LOC109618538
Velvet.k35.Locus_7628_Transcript_39/44_Confidence_0.385_Length_2573	-0.0154462	serine/threonine-protein phosphatase 6 regulatory ankyrin repeat subunit B-like
TransAb.k55.R479373	0.0154293	---NA---
Velvet.k45.Locus_31842_Transcript_16/19_Confidence_0.408_Length_2581	0.0154162	myb-like protein X
TRINITY_DN58876_c0_g1_i17	-0.0154119	hypothetical protein DOTSEDRAFT_141292, partial
TRINITY_DN89274_c0_g2_i1	0.0154047	---NA---
TransAb.k75.S130840	-0.0154012	---NA---
SOAP.k65.C2013658	-0.0153993	---NA---
Velvet.k65.Locus_22744_Transcript_24/32_Confidence_0.433_Length_6308	-0.0153846	sushi, von Willebrand factor type A, EGF and pentraxin domain-containing protein 1-like
TRINITY_DN136268_c0_g1_i1	-0.0153833	---NA---
SOAP.k55.C3023358	0.0153818	---NA---
Velvet.k35.Locus_24557_Transcript_5/7_Confidence_0.621_Length_918	0.0153726	PREDICTED: uncharacterized protein LOC105437261
TRINITY_DN83397_c1_g1_i2	0.0153652	---NA---
TRINITY_DN88944_c0_g1_i11	-0.0153619	NFX1-type zinc finger-containing protein 1-like
TRINITY_DN86527_c6_g1_i4	0.0153604	sushi domain-containing protein 2-like
Velvet.k45.Locus_1145_Transcript_21474/31037_Confidence_1.000_Length_412	0.0153577	---NA---
TRINITY_DN67913_c10_g1_i1	-0.0153548	---NA---
SOAP.k65.C1569722	-0.0153499	---NA---
TransAb.k75.R156401	0.0153498	---NA---
Velvet.k55.Locus_27874_Transcript_2/3_Confidence_0.583_Length_460	0.0153488	serine/threonine-protein phosphatase 6 regulatory ankyrin repeat subunit B-like
Velvet.k75.Locus_51260_Transcript_2/3_Confidence_0.333_Length_2620	-0.0153486	RNA-directed DNA polymerase from mobile element jockey-like
Velvet.k35.Locus_51905_Transcript_8/13_Confidence_0.255_Length_637	-0.0153419	hypothetical protein BSL78_14106
SOAP.k45.scaffold731	0.0153307	---NA---
SOAP.k35.C4075400	0.0153229	PREDICTED: uncharacterized protein LOC105437721
SOAP.k65.scaffold117045	-0.0152883	forkhead box protein D3
SOAP.k65.scaffold17674	0.0152835	---NA---
TRINITY_DN84720_c6_g2_i6	-0.0152593	---NA---
TransAb.k65.S147377	-0.0152526	brain-specific homeobox/POU domain protein 3-like
SOAP.k65.C1925463	-0.0152462	---NA---
Velvet.k35.Locus_81623_Transcript_2/2_Confidence_0.933_Length_1639	-0.0152429	Cyclin-dependent kinase-like 2
TRINITY_DN93233_c4_g1_i5	-0.0152204	plexin-B-like isoform X2
TRINITY_DN77290_c1_g1_i12	0.0152135	sushi domain-containing protein 2-like
TransAb.k75.S128286	0.0152052	---NA---
Velvet.k35.Locus_167243_Transcript_1/1_Confidence_1.000_Length_602	-0.0151925	---NA---
Velvet.k65.Locus_12555_Transcript_3/8_Confidence_0.412_Length_1610	-0.0151775	RNA-directed DNA polymerase from mobile element jockey
TRINITY_DN71860_c0_g4_i1	0.0151763	---NA---
SOAP.k55.C2948440	-0.0151677	---NA---
TRINITY_DN59718_c5_g2_i1	-0.0151615	---NA---
TRINITY_DN92581_c5_g1_i1	-0.0151455	---NA---
TRINITY_DN52933_c0_g1_i1	-0.0151416	cell wall protein DAN4-like
TRINITY_DN74454_c2_g2_i2	-0.0151416	---NA---
TRINITY_DN83414_c1_g2_i11	-0.0151357	---NA---
SOAP.k55.C2450780	-0.0151348	---NA---
TRINITY_DN76927_c1_g2_i4	0.0151334	Transposon Ty3-G Gag-Pol polyprotein
TransAb.k55.R493385	-0.0151331	---NA---
TRINITY_DN81367_c0_g2_i1	0.0151307	---NA---
TransAb.k55.R478580	-0.0151193	histone-lysine N-methyltransferase SETMAR
SOAP.k55.C2973431	0.015108	---NA---
SOAP.k55.C2725620	-0.0151071	---NA---
TRINITY_DN58283_c1_g1_i4	-0.0150965	---NA---
TRINITY_DN88767_c1_g1_i17	0.015087	low-density lipoprotein receptor-like
TransAb.k35.S1271302	0.0150799	---NA---
TRINITY_DN64912_c0_g2_i17	0.015075	---NA---
SOAP.k35.C3522276	0.0150616	---NA---
SOAP.k85.scaffold59351	0.0150597	---NA---
SOAP.k65.C2085332	-0.0150571	---NA---
Velvet.k55.Locus_25927_Transcript_5/8_Confidence_0.629_Length_1317	0.0150492	RNA-binding protein 25
SOAP.k55.C2785893	0.0150492	---NA---
Velvet.k65.Locus_66933_Transcript_1/1_Confidence_1.000_Length_609	0.0150206	---NA---
TRINITY_DN94637_c1_g1_i1	0.0150111	---NA---
TRINITY_DN83735_c1_g1_i2	-0.0150036	pol-like protein
SOAP.k55.C2784771	-0.0149958	---NA---
TRINITY_DN93528_c1_g1_i7	0.0149925	---NA---
TRINITY_DN70821_c2_g7_i1	-0.0149908	---NA---
TransAb.k35.R1227877	-0.01499	tripartite motif-containing protein 5-like
Velvet.k45.Locus_151243_Transcript_2/2_Confidence_0.964_Length_475	0.0149864	---NA---
TRINITY_DN72130_c7_g1_i3	-0.0149806	---NA---
SOAP.k75.scaffold50802	-0.0149783	alpha-(1,3)-fucosyltransferase 7-like
TRINITY_DN72381_c4_g1_i1	-0.0149756	---NA---
SOAP.k65.scaffold137679	0.0149535	---NA---
SOAP.k55.scaffold62160	-0.0149535	PREDICTED: uncharacterized protein LOC105444254
Velvet.k65.Locus_9079_Transcript_1/1_Confidence_1.000_Length_309	-0.0149419	---NA---
SOAP.k45.scaffold11973	0.0149393	NACHT, LRR and PYD domains-containing protein 9-like
TransAb.k35.S1227203	0.0149119	Retrovirus-related Pol polyprotein from transposon
Velvet.k55.Locus_143890_Transcript_1/1_Confidence_1.000_Length_321	-0.014906	protein ECT2
SOAP.k45.C3480147	-0.0148971	---NA---
SOAP.k65.C1783463	-0.0148937	---NA---
TRINITY_DN95152_c4_g1_i5	0.0148902	neuronal cell adhesion molecule isoform X1
SOAP.k35.C3031840	-0.0148888	---NA---
SOAP.k45.C2236393	0.014885	---NA---
Velvet.k65.Locus_107482_Transcript_2/7_Confidence_0.158_Length_460	0.0148782	---NA---
SOAP.k75.C1369989	-0.0148724	---NA---
Velvet.k45.Locus_37854_Transcript_2/2_Confidence_0.667_Length_1512	-0.0148698	collagen alpha-3(V) chain-like
Velvet.k65.Locus_30697_Transcript_10/10_Confidence_0.581_Length_2842	0.0148554	---NA---
TRINITY_DN51531_c0_g1_i2	0.0148547	---NA---
TRINITY_DN83474_c2_g2_i1	0.0148522	---NA---
Velvet.k55.Locus_3148_Transcript_118/121_Confidence_0.104_Length_6708	-0.0148374	RNA-directed DNA polymerase from mobile element jockey-like
TRINITY_DN73995_c7_g1_i7	-0.0148332	---NA---
TransAb.k65.S180774	0.0148313	---NA---
SOAP.k65.scaffold73683	0.0148313	---NA---
SOAP.k65.scaffold104735	0.0148086	---NA---
Velvet.k45.Locus_63088_Transcript_1/1_Confidence_1.000_Length_476	-0.0148009	---NA---
TRINITY_DN61228_c3_g1_i11	-0.0147862	hypothetical protein BSL78_29864, partial
SOAP.k45.C3255063	-0.0147794	---NA---
Velvet.k45.Locus_5342_Transcript_15/21_Confidence_0.372_Length_3951	-0.0147725	interferon regulatory factor 5-like
SOAP.k75.C1436533	0.0147636	somatostatin receptor type 4
TRINITY_DN64846_c3_g2_i5	-0.014758	MAGE-like protein 2
TRINITY_DN59128_c2_g1_i1	-0.0147518	---NA---
SOAP.k55.C2981133	-0.0147474	---NA---
Velvet.k45.Locus_52429_Transcript_2/4_Confidence_0.684_Length_421	-0.0147374	---NA---
Velvet.k35.Locus_67570_Transcript_6/7_Confidence_0.562_Length_2061	-0.0147287	Homeobox protein Hox-C9
Velvet.k45.Locus_195303_Transcript_1/1_Confidence_1.000_Length_416	-0.0147198	exonuclease mut-7 homolog
SOAP.k45.C3114232	-0.0147173	---NA---
TransAb.k55.S264735	0.0147129	---NA---
Velvet.k65.Locus_1250_Transcript_4/4_Confidence_0.700_Length_2762	0.0147062	intracellular protein transport protein USO1-like
TRINITY_DN84373_c3_g2_i9	0.014699	---NA---
TransAb.k85.S25696	0.0146869	polycomb group RING finger protein 3-like
TRINITY_DN38262_c0_g1_i1	-0.0146793	---NA---
TRINITY_DN82454_c8_g1_i1	-0.0146786	---NA---
TRINITY_DN73474_c3_g1_i6	-0.0146736	---NA---
SOAP.k65.C1293116	0.0146694	---NA---
TRINITY_DN63175_c5_g1_i13	-0.0146419	---NA---
TRINITY_DN85970_c1_g1_i12	0.0146367	insulin-like growth factor-binding protein complex acid labile subunit isoform X1
Velvet.k75.Locus_52749_Transcript_2/4_Confidence_0.625_Length_1851	-0.0146238	glycoprotein 3-alpha-L-fucosyltransferase A-like
Velvet.k45.Locus_95488_Transcript_17/18_Confidence_0.186_Length_332	-0.0146209	---NA---
Velvet.k65.Locus_22744_Transcript_25/32_Confidence_0.423_Length_6308	-0.0146166	sushi, von Willebrand factor type A, EGF and pentraxin domain-containing protein 1-like
Velvet.k65.Locus_21038_Transcript_11/12_Confidence_0.278_Length_4534	-0.0146078	E3 ubiquitin-protein ligase TRIM71-like
TRINITY_DN91082_c5_g1_i12	0.0146041	RNA-directed DNA polymerase from mobile element jockey-like
SOAP.k55.C1991898	0.0145996	---NA---
Velvet.k45.Locus_17397_Transcript_5/10_Confidence_0.433_Length_2109	0.0145995	PREDICTED: uncharacterized protein LOC100888670
SOAP.k45.scaffold67512	0.0145894	polyprenol reductase
SOAP.k55.scaffold31344	-0.0145723	regucalcin-like
TransAb.k55.R452433	0.0145627	---NA---
TransAb.k35.R1231884	0.0145565	low-density lipoprotein receptor-like
TRINITY_DN75039_c0_g1_i3	0.0145529	deleted in malignant brain tumors 1 protein-like
TransAb.k55.S75603	0.0145419	---NA---
TRINITY_DN86526_c0_g1_i2	0.0145418	Immunoglobulin domain containing protein
Velvet.k45.Locus_113232_Transcript_2/6_Confidence_0.294_Length_1984	-0.0145386	putative RNA-directed DNA polymerase from mobile element jockey-like
TRINITY_DN85361_c2_g1_i3	-0.0145382	---NA---
TRINITY_DN73917_c1_g2_i2	0.0145323	---NA---
TRINITY_DN76108_c0_g1_i1	0.0145205	PREDICTED: uncharacterized protein LOC105438382
TRINITY_DN72586_c3_g1_i2	-0.0145034	sugar transporter SWEET1
TRINITY_DN58665_c1_g2_i16	0.0144916	NACHT, LRR and PYD domains-containing protein 3-like
TRINITY_DN88405_c1_g1_i7	-0.0144886	single-minded homolog 1
Velvet.k85.Locus_87872_Transcript_1/1_Confidence_1.000_Length_493	-0.0144851	---NA---
TRINITY_DN60541_c2_g5_i1	-0.0144802	---NA---
TRINITY_DN64702_c1_g1_i4	-0.0144693	---NA---
TransAb.k55.S66090	-0.0144658	---NA---
TRINITY_DN49582_c0_g1_i1	0.0144584	FYVE, RhoGEF and PH domain-containing protein 4 isoform X8
SOAP.k75.C696028	0.0144553	---NA---
TRINITY_DN59130_c6_g1_i10	-0.0144425	---NA---
TRINITY_DN83238_c1_g1_i1	-0.0144288	PREDICTED: uncharacterized protein LOC105444702
SOAP.k85.scaffold60160	-0.0144251	---NA---
Velvet.k45.Locus_67407_Transcript_31/37_Confidence_0.404_Length_3178	0.0144152	tenascin-like isoform X4
TRINITY_DN79352_c1_g6_i1	-0.0144	---NA---
SOAP.k65.scaffold122775	-0.0143765	---NA---
SOAP.k35.scaffold111663	-0.0143661	carbonic anhydrase 14-like isoform X3
SOAP.k65.C1654284	-0.014366	---NA---
Velvet.k35.Locus_18838_Transcript_27/29_Confidence_0.188_Length_1646	-0.014355	PREDICTED: uncharacterized protein LOC753346
Velvet.k55.Locus_10822_Transcript_14/29_Confidence_1.000_Length_157	0.0143542	---NA---
TRINITY_DN72886_c2_g1_i12	-0.0143512	---NA---
SOAP.k85.C532234	-0.0143366	---NA---
Velvet.k75.Locus_128479_Transcript_1/1_Confidence_1.000_Length_482	0.0143349	DNA-directed RNA polymerase II subunit RPB3
TRINITY_DN85433_c1_g1_i4	0.0143346	single-stranded DNA-binding protein, mitochondrial
Velvet.k35.Locus_184468_Transcript_1/1_Confidence_1.000_Length_381	-0.0143263	PREDICTED: uncharacterized protein LOC105444405
TransAb.k75.S100301	0.0143129	---NA---
SOAP.k55.C2611978	-0.0143101	---NA---
SOAP.k65.C1958637	0.0143034	---NA---
Velvet.k35.Locus_19576_Transcript_18/26_Confidence_0.549_Length_1663	-0.0142999	tyrosine-protein kinase receptor Tie-1-like
TRINITY_DN94316_c1_g3_i4	-0.0142768	deleted in malignant brain tumors 1 protein-like
Velvet.k45.Locus_11596_Transcript_5/9_Confidence_0.243_Length_2201	-0.0142732	nucleolar complex protein 4 homolog
TRINITY_DN89375_c1_g1_i17	-0.0142667	---NA---
TRINITY_DN61904_c1_g1_i6	-0.0142565	---NA---
Velvet.k45.Locus_8187_Transcript_70/77_Confidence_0.262_Length_2380	0.0142435	receptor-type tyrosine-protein phosphatase beta
SOAP.k45.C2816778	-0.0142423	---NA---
TransAb.k45.R687734	-0.014235	---NA---
Velvet.k65.Locus_155670_Transcript_1/1_Confidence_1.000_Length_511	-0.0142272	---NA---
SOAP.k65.scaffold91045	0.0142236	beta,beta-carotene 9',10'-oxygenase-like
SOAP.k75.C1302435	-0.0142154	---NA---
TRINITY_DN76629_c6_g3_i2	0.0142152	---NA---
SOAP.k35.scaffold120407	-0.0142107	---NA---
Velvet.k55.Locus_60278_Transcript_1/1_Confidence_1.000_Length_467	-0.0141996	---NA---
Velvet.k35.Locus_19491_Transcript_1/1_Confidence_1.000_Length_616	0.0141981	sushi, von Willebrand factor type A, EGF and pentraxin domain-containing protein 1-like
Velvet.k35.Locus_36195_Transcript_2/3_Confidence_0.625_Length_978	-0.0141938	---NA---
SOAP.k75.C1267147	0.0141926	putative RNA-directed DNA polymerase from mobile element jockey-like
TransAb.k35.R1252446	0.0141922	cell surface glycoprotein CD200 receptor 1-A-like
SOAP.k35.scaffold16133	0.0141914	---NA---
TransAb.k35.S390629	-0.0141902	---NA---
Velvet.k55.Locus_8954_Transcript_21/29_Confidence_0.250_Length_2036	-0.0141895	histamine N-methyltransferase-like
SOAP.k75.C415481	0.0141845	---NA---
SOAP.k65.C2140816	0.0141714	---NA---
SOAP.k75.scaffold98805	-0.0141603	PREDICTED: uncharacterized protein LOC105437798
Velvet.k75.Locus_2068_Transcript_2/6_Confidence_0.591_Length_2776	0.0141575	G-protein coupled receptor 126-like
TransAb.k35.S1425081	0.0141529	RNA-directed DNA polymerase from mobile element jockey-like
TRINITY_DN4049_c0_g1_i1	-0.0141479	---NA---
TRINITY_DN84822_c3_g2_i1	-0.0141358	---NA---
SOAP.k55.scaffold113683	-0.0141245	---NA---
SOAP.k55.C2634302	0.0141242	---NA---
SOAP.k85.scaffold64323	-0.0141222	proton-coupled folate transporter-like
SOAP.k55.C1875393	0.0141204	---NA---
Velvet.k45.Locus_40286_Transcript_13/18_Confidence_0.167_Length_484	0.0141165	probable Werner syndrome ATP-dependent helicase homolog 1
TRINITY_DN82212_c1_g1_i2	0.0141142	PREDICTED: uncharacterized protein LOC105439147
TRINITY_DN68939_c5_g1_i12	-0.014109	---NA---
Velvet.k35.Locus_43134_Transcript_1/6_Confidence_0.643_Length_5183	-0.014108	G-protein coupled receptor GRL101-like
SOAP.k65.scaffold116799	-0.0140995	hypothetical protein BSL78_19697
SOAP.k45.scaffold88447	-0.0140953	PREDICTED: uncharacterized protein LOC100888687
TRINITY_DN94594_c1_g2_i1	0.0140922	phosphopantothenoylcysteine decarboxylase subunit SIS2-like
TRINITY_DN65739_c3_g3_i1	-0.0140908	---NA---
Velvet.k35.Locus_4109_Transcript_23/26_Confidence_0.146_Length_3689	0.0140754	UPF0454 protein C12orf49 homolog
SOAP.k85.C488120	-0.0140747	---NA---
TransAb.k65.S74249	0.0140588	---NA---
Velvet.k45.Locus_9835_Transcript_2/3_Confidence_0.889_Length_1947	0.0140504	receptor-type tyrosine-protein phosphatase beta
SOAP.k85.scaffold16994	0.0140374	---NA---
TransAb.k55.R460877	-0.0140291	PREDICTED: uncharacterized protein LOC105440781
Velvet.k65.Locus_21315_Transcript_9/10_Confidence_0.119_Length_1120	-0.0140228	tubulin alpha-1C chain
Velvet.k45.Locus_104618_Transcript_3/3_Confidence_0.857_Length_488	0.0140214	probable tubulin polyglutamylase TTLL2
Velvet.k65.Locus_11467_Transcript_4/5_Confidence_0.136_Length_976	-0.0140085	NACHT, LRR and PYD domains-containing protein 12-like
SOAP.k85.C455497	0.0139944	---NA---
TRINITY_DN59578_c0_g1_i7	0.0139799	---NA---
SOAP.k35.scaffold67230	0.0139777	PREDICTED: uncharacterized protein LOC100893560
SOAP.k35.scaffold25657	0.0139686	---NA---
SOAP.k85.C500022	-0.013965	---NA---
TRINITY_DN70129_c2_g1_i5	-0.0139647	---NA---
TRINITY_DN62714_c6_g1_i4	-0.0139637	---NA---
Velvet.k35.Locus_170278_Transcript_1/3_Confidence_0.455_Length_468	-0.0139603	---NA---
SOAP.k65.scaffold134356	0.0139602	predicted protein
Velvet.k45.Locus_34513_Transcript_10/11_Confidence_0.649_Length_2258	0.0139513	caspase-3-like
Velvet.k35.Locus_17710_Transcript_5/13_Confidence_0.517_Length_3060	-0.0139442	phytanoyl-CoA dioxygenase-like
TRINITY_DN71134_c5_g1_i9	0.0139439	RNA-binding protein 48
TRINITY_DN81074_c3_g3_i2	0.0139436	RNA-directed DNA polymerase from mobile element jockey-like
TRINITY_DN90712_c2_g1_i4	-0.0139426	PREDICTED: uncharacterized protein LOC105443547
TRINITY_DN84882_c3_g6_i1	-0.0139426	---NA---
SOAP.k65.scaffold64185	0.0139407	---NA---
SOAP.k65.C2130102	-0.0139384	---NA---
SOAP.k65.C2145192	-0.0139297	---NA---
SOAP.k85.scaffold37372	-0.0139292	alpha-N-acetylgalactosamine-specific lectin-like
SOAP.k55.C2190716	0.0139007	---NA---
TransAb.k45.R775170	0.0138932	polyhomeotic-like protein 2
Velvet.k35.Locus_57478_Transcript_3/3_Confidence_0.667_Length_1639	-0.0138863	toll-like receptor 3
SOAP.k65.scaffold137641	0.0138842	angiopoietin-1 receptor
Velvet.k45.Locus_10926_Transcript_12/17_Confidence_0.466_Length_6296	-0.0138795	excitatory amino acid transporter 3
TransAb.k65.S275693	-0.0138779	---NA---
Velvet.k75.Locus_86263_Transcript_2/3_Confidence_0.714_Length_1953	0.0138711	TBC1 domain family member 19
Velvet.k55.Locus_8926_Transcript_6/10_Confidence_0.515_Length_2546	0.013865	zinc finger CCCH-type with G patch domain-containing protein
Velvet.k45.Locus_48993_Transcript_1/2_Confidence_0.833_Length_1828	0.0138626	glutamine-rich protein 2 isoform X2
TransAb.k45.R710189	-0.013857	---NA---
SOAP.k65.C2171018	0.0138561	PREDICTED: uncharacterized protein LOC105446343
TRINITY_DN74533_c1_g3_i2	0.0138492	---NA---
Velvet.k45.Locus_118905_Transcript_1/4_Confidence_0.824_Length_2546	-0.0138445	monocarboxylate transporter 10-like
SOAP.k85.scaffold64534	-0.013843	PREDICTED: uncharacterized protein LOC100891521
Velvet.k35.Locus_82876_Transcript_1/1_Confidence_1.000_Length_693	0.0138387	---NA---
Velvet.k35.Locus_69566_Transcript_2/5_Confidence_0.385_Length_538	0.0138369	---NA---
TransAb.k35.S1233827	0.0138267	---NA---
SOAP.k65.C1043137	-0.0138136	---NA---
TRINITY_DN66255_c3_g1_i1	0.0138087	---NA---
TRINITY_DN58554_c0_g3_i6	-0.0138063	NACHT, LRR and PYD domains-containing protein 12-like
Velvet.k35.Locus_81863_Transcript_1/1_Confidence_1.000_Length_605	-0.013803	---NA---
Velvet.k35.Locus_9387_Transcript_9/16_Confidence_0.482_Length_1694	0.0137838	proteinase R
Velvet.k35.Locus_8481_Transcript_1/6_Confidence_0.370_Length_815	0.0137837	---NA---
SOAP.k75.C848743	-0.0137727	---NA---
TRINITY_DN61308_c6_g4_i1	-0.0137672	---NA---
Velvet.k35.Locus_24769_Transcript_4/7_Confidence_0.424_Length_425	-0.0137637	---NA---
TRINITY_DN61099_c5_g1_i9	-0.0137633	---NA---
TRINITY_DN59562_c2_g3_i3	0.0137564	---NA---
TransAb.k55.R464836	0.0137541	---NA---
Velvet.k75.Locus_11903_Transcript_8/9_Confidence_0.545_Length_3412	0.0137538	PREDICTED: uncharacterized protein LOC105445056
SOAP.k35.scaffold114490	0.0137512	---NA---
TRINITY_DN85761_c1_g1_i2	-0.0137358	cholinesterase 1
SOAP.k65.C1635096	0.0137243	---NA---
TRINITY_DN78595_c1_g1_i3	-0.0137228	---NA---
TransAb.k35.S1357134	-0.0137185	---NA---
SOAP.k65.C2218528	-0.0137184	glutamyl-tRNA(Gln) amidotransferase subunit A, chloroplastic/mitochondrial
SOAP.k65.C1498551	-0.0137063	---NA---
SOAP.k65.C1819153	0.0136979	---NA---
SOAP.k45.C3484831	-0.0136937	---NA---
TransAb.k55.S231134	0.0136854	---NA---
SOAP.k85.scaffold27203	0.0136651	---NA---
Velvet.k55.Locus_106296_Transcript_2/5_Confidence_0.615_Length_1155	-0.0136523	---NA---
TRINITY_DN83189_c5_g2_i9	-0.0136488	G-protein coupled receptor GRL101-like
TRINITY_DN92521_c3_g1_i2	0.0136463	sorting and assembly machinery component 50 homolog
TransAb.k85.S21902	-0.0136428	---NA---
SOAP.k75.scaffold31451	-0.0136407	---NA---
TransAb.k35.S368171	-0.0136364	---NA---
TRINITY_DN61406_c1_g1_i2	-0.0136339	---NA---
Velvet.k65.Locus_36185_Transcript_5/10_Confidence_0.621_Length_2955	0.0136283	WD repeat-containing protein 78-like
TRINITY_DN79923_c0_g1_i3	0.013625	---NA---
TRINITY_DN68738_c3_g1_i4	0.0136185	predicted protein
Velvet.k35.Locus_90397_Transcript_1/2_Confidence_0.750_Length_2115	-0.0136121	pol-like protein
Velvet.k35.Locus_39986_Transcript_6/14_Confidence_0.357_Length_1761	0.0136063	ankyrin repeat domain-containing protein 50-like
Velvet.k45.Locus_107125_Transcript_2/2_Confidence_0.500_Length_354	0.0135974	---NA---
TRINITY_DN78108_c0_g4_i1	-0.0135869	putative cytochrome P450 2J5
TRINITY_DN59085_c7_g1_i3	-0.0135858	---NA---
Velvet.k35.Locus_4040_Transcript_19/19_Confidence_0.186_Length_752	-0.013583	zinc finger MIZ domain-containing protein 1-like
SOAP.k35.scaffold116178	-0.0135787	protein unc-13 homolog C-like
Velvet.k35.Locus_18344_Transcript_1/1_Confidence_1.000_Length_624	-0.0135778	---NA---
TRINITY_DN87107_c1_g1_i1	-0.0135762	---NA---
TransAb.k65.S119805	0.0135742	---NA---
SOAP.k55.C2645154	-0.0135609	---NA---
Velvet.k75.Locus_67491_Transcript_2/5_Confidence_0.667_Length_1693	0.0135603	ankyrin repeat domain-containing protein 50-like
TRINITY_DN63175_c5_g1_i4	-0.0135519	---NA---
TRINITY_DN65281_c2_g1_i11	0.0135474	cell death protein 3
SOAP.k65.scaffold34547	-0.0135436	vascular endothelial growth factor C-like isoform X3
Velvet.k65.Locus_7395_Transcript_2/5_Confidence_0.714_Length_2305	0.0135432	sacsin-like
SOAP.k55.scaffold99590	-0.013542	---NA---
SOAP.k55.scaffold125326	-0.0135325	---NA---
SOAP.k55.scaffold131866	0.0135131	---NA---
Velvet.k65.Locus_28839_Transcript_5/7_Confidence_0.400_Length_1168	0.0135003	histone-lysine N-methyltransferase 2D isoform X1
TransAb.k85.S7814	0.0134971	---NA---
SOAP.k55.C1731596	0.0134964	---NA---
Velvet.k45.Locus_60291_Transcript_2/2_Confidence_0.857_Length_434	0.0134905	Transposon Tf2-9 polyprotein
TransAb.k35.R1234620	-0.0134827	monocarboxylate transporter 7-like
TransAb.k65.S274746	-0.0134819	gremlin-2-like isoform X2
Velvet.k45.Locus_15263_Transcript_8/10_Confidence_0.424_Length_1186	-0.0134797	G-protein coupled receptor moody-like
TRINITY_DN77225_c1_g1_i3	-0.0134777	MAM domain-containing glycosylphosphatidylinositol anchor protein 1-like
Velvet.k55.Locus_56885_Transcript_1/1_Confidence_1.000_Length_432	-0.0134769	---NA---
Velvet.k75.Locus_56487_Transcript_4/4_Confidence_0.556_Length_1205	0.0134758	putative cytochrome P450 2J5
SOAP.k65.scaffold129357	0.0134716	---NA---
SOAP.k65.C2154802	-0.0134602	---NA---
Velvet.k35.Locus_12525_Transcript_3/3_Confidence_0.750_Length_2952	-0.0134579	scavenger receptor cysteine-rich domain superfamily protein
Velvet.k65.Locus_40867_Transcript_1/1_Confidence_1.000_Length_417	-0.013453	---NA---
TRINITY_DN93945_c0_g1_i2	-0.0134489	---NA---
SOAP.k45.scaffold38195	-0.0134432	---NA---
TransAb.k85.S16880	0.0134403	---NA---
TRINITY_DN64928_c3_g1_i13	-0.0134389	---NA---
Velvet.k55.Locus_29959_Transcript_1/2_Confidence_0.286_Length_330	-0.0134313	---NA---
SOAP.k85.C880495	-0.013428	PREDICTED: uncharacterized protein F54H12.2-like
Velvet.k65.Locus_138123_Transcript_1/1_Confidence_1.000_Length_194	0.013407	---NA---
Velvet.k85.Locus_149122_Transcript_2/2_Confidence_0.750_Length_494	-0.0134038	---NA---
Velvet.k75.Locus_82328_Transcript_1/1_Confidence_1.000_Length_286	-0.0134036	---NA---
SOAP.k55.scaffold111820	0.0133939	PREDICTED: uncharacterized protein LOC577186
Velvet.k55.Locus_50729_Transcript_1/1_Confidence_1.000_Length_419	-0.0133865	---NA---
TransAb.k65.S228945	-0.0133707	PHD finger protein 12
TRINITY_DN62290_c3_g1_i1	0.0133685	zinc finger protein 883 isoform X2
Velvet.k75.Locus_8101_Transcript_11/24_Confidence_1.000_Length_198	0.0133656	---NA---
Velvet.k75.Locus_23503_Transcript_8/10_Confidence_0.243_Length_1054	0.0133551	zinc finger protein 84-like isoform X1
SOAP.k75.C1041676	0.013335	---NA---
TRINITY_DN84820_c1_g1_i6	0.0133247	putative cytochrome P450 2J5
TRINITY_DN41383_c0_g1_i1	-0.0133204	---NA---
SOAP.k55.C2872151	-0.0133079	---NA---
SOAP.k85.C236814	0.0133057	---NA---
Velvet.k45.Locus_28248_Transcript_4/5_Confidence_0.583_Length_609	0.01329	---NA---
Velvet.k55.Locus_142295_Transcript_3/4_Confidence_0.444_Length_3884	0.0132889	low-density lipoprotein receptor-related protein 4-like
Velvet.k55.Locus_2089_Transcript_37/343_Confidence_1.000_Length_169	0.0132844	---NA---
SOAP.k65.scaffold94600	-0.0132838	---NA---
Velvet.k75.Locus_15277_Transcript_1/1_Confidence_1.000_Length_342	-0.0132756	pentapeptide repeat-containing protein
Velvet.k45.Locus_36919_Transcript_2/4_Confidence_0.667_Length_3284	0.0132741	transcription factor SUM-1-like
Velvet.k65.Locus_53527_Transcript_1/1_Confidence_1.000_Length_360	-0.0132698	---NA---
TRINITY_DN86206_c0_g1_i1	-0.0132651	---NA---
SOAP.k55.scaffold79451	0.0132617	---NA---
SOAP.k75.scaffold95785	0.013259	---NA---
TRINITY_DN92009_c1_g2_i8	0.013256	PREDICTED: uncharacterized protein LOC754205
Velvet.k65.Locus_171743_Transcript_2/2_Confidence_0.400_Length_401	-0.0132557	---NA---
TransAb.k35.R1339357	0.0132546	---NA---
Velvet.k35.Locus_9041_Transcript_1/1_Confidence_1.000_Length_508	-0.013249	---NA---
SOAP.k65.C2169882	0.0132372	---NA---
TRINITY_DN75819_c2_g4_i1	0.0132283	---NA---
Velvet.k35.Locus_11951_Transcript_6/10_Confidence_0.625_Length_6426	0.013226	predicted protein
TRINITY_DN75042_c3_g1_i13	-0.0132196	---NA---
Velvet.k65.Locus_117862_Transcript_1/1_Confidence_1.000_Length_206	0.0132115	---NA---
SOAP.k45.C2902625	0.0132021	---NA---
Velvet.k55.Locus_126211_Transcript_2/9_Confidence_0.522_Length_4032	0.0132017	neuronal acetylcholine receptor subunit alpha-2 isoform X1
TRINITY_DN69524_c3_g1_i2	-0.0131971	---NA---
SOAP.k55.C2619660	0.0131943	---NA---
TRINITY_DN65286_c3_g5_i5	-0.0131936	---NA---
Velvet.k45.Locus_16060_Transcript_18/20_Confidence_0.175_Length_3951	0.0131929	methylcrotonoyl-CoA carboxylase beta chain, mitochondrial
TRINITY_DN94111_c0_g1_i3	-0.0131719	---NA---
SOAP.k55.C2940878	-0.0131649	---NA---
SOAP.k85.C580782	0.0131535	---NA---
TransAb.k55.R429831	-0.0131463	PREDICTED: uncharacterized protein LOC593118
SOAP.k65.C2089702	-0.0131413	---NA---
Velvet.k55.Locus_227799_Transcript_1/1_Confidence_1.000_Length_402	-0.013141	---NA---
SOAP.k65.scaffold45421	-0.0131343	PREDICTED: uncharacterized protein LOC105443679, partial
Velvet.k35.Locus_24557_Transcript_4/7_Confidence_0.552_Length_728	-0.0131213	PREDICTED: uncharacterized protein LOC105437261
TransAb.k85.S37546	0.0131191	---NA---
Velvet.k35.Locus_37150_Transcript_3/7_Confidence_0.500_Length_1392	-0.0131044	---NA---
TRINITY_DN92029_c3_g2_i1	-0.0131027	---NA---
Velvet.k45.Locus_81406_Transcript_1/2_Confidence_0.889_Length_708	-0.0130979	RNA-directed DNA polymerase from mobile element jockey-like
Velvet.k35.Locus_15003_Transcript_3/10_Confidence_0.623_Length_1794	0.0130888	transforming growth factor-beta-induced protein ig-h3
SOAP.k85.scaffold4472	0.013084	pigment-dispersing factor-like precursor
TransAb.k35.J1240901	0.0130809	gem-associated protein 4
TRINITY_DN70265_c0_g1_i6	-0.0130803	aquaporin-12-like isoform X1
TRINITY_DN77698_c3_g1_i9	0.0130733	---NA---
TransAb.k35.S1294228	-0.0130719	PREDICTED: uncharacterized protein LOC105438861
TRINITY_DN79331_c0_g1_i11	-0.0130561	---NA---
SOAP.k45.C2451520	-0.0130515	---NA---
Velvet.k55.Locus_31181_Transcript_1/5_Confidence_0.222_Length_338	-0.013051	---NA---
SOAP.k45.C3405789	-0.0130476	---NA---
Velvet.k45.Locus_167219_Transcript_1/2_Confidence_0.500_Length_494	0.0130476	---NA---
SOAP.k55.C1970994	-0.0130428	---NA---
SOAP.k45.C3266869	-0.0130407	predicted protein
SOAP.k45.scaffold65152	-0.0130379	---NA---
TRINITY_DN74076_c2_g1_i9	0.0130363	---NA---
Velvet.k65.Locus_10662_Transcript_18/26_Confidence_0.063_Length_383	-0.0130359	---NA---
Velvet.k35.Locus_55004_Transcript_8/10_Confidence_0.657_Length_3485	0.0130289	phylloquinone omega-hydroxylase CYP4F2-like
TRINITY_DN71106_c2_g5_i1	-0.0130165	---NA---
TransAb.k75.S45018	0.0130148	---NA---
SOAP.k65.scaffold138256	0.0130079	Transposon TX1 uncharacterized 149 kDa protein
SOAP.k75.C844553	0.0130073	---NA---
SOAP.k65.scaffold19198	0.0130057	alpha-1D adrenergic receptor-like
Velvet.k55.Locus_13577_Transcript_2/4_Confidence_0.583_Length_3294	-0.0129977	reticulocyte-binding protein 2 homolog a
TRINITY_DN95218_c10_g1_i4	0.0129881	sacsin isoform X1
SOAP.k45.C3277563	-0.0129785	---NA---
Velvet.k55.Locus_36730_Transcript_19/23_Confidence_0.432_Length_2036	-0.012978	PREDICTED: uncharacterized protein LOC105437845, partial
TransAb.k85.S3535	0.0129719	---NA---
SOAP.k65.C2000664	0.0129719	centrosomal protein of 164 kDa-like
TRINITY_DN82934_c2_g1_i11	-0.0129678	---NA---
TransAb.k65.S232259	0.0129678	---NA---
Velvet.k85.Locus_64540_Transcript_1/1_Confidence_1.000_Length_307	-0.0129615	---NA---
TRINITY_DN84983_c4_g1_i8	-0.0129595	---NA---
SOAP.k65.C705318	0.0129591	---NA---
SOAP.k65.C2073452	-0.0129584	---NA---
Velvet.k35.Locus_52303_Transcript_2/3_Confidence_0.692_Length_1223	0.0129581	Retrovirus-related Pol polyprotein from transposon
SOAP.k75.C1046120	-0.0129397	---NA---
TransAb.k75.S130001	0.0129352	---NA---
SOAP.k65.scaffold78307	-0.0129291	---NA---
SOAP.k65.C2220414	-0.0129287	bone morphogenetic protein 2-like
Velvet.k45.Locus_29165_Transcript_1/1_Confidence_1.000_Length_269	0.0129218	---NA---
SOAP.k45.C2343225	0.0129202	---NA---
Velvet.k85.Locus_58892_Transcript_2/3_Confidence_0.667_Length_1117	0.0129195	peroxisomal leader peptide-processing protease
SOAP.k65.C1636412	0.0129192	---NA---
TRINITY_DN91696_c1_g1_i11	-0.0129141	NACHT, LRR and PYD domains-containing protein 5-like
SOAP.k85.scaffold45417	-0.0129139	---NA---
Velvet.k35.Locus_2001_Transcript_14/19_Confidence_0.541_Length_4677	0.0129119	GPI ethanolamine phosphate transferase 2
TRINITY_DN83040_c2_g2_i2	0.0129114	---NA---
Velvet.k45.Locus_15447_Transcript_5/6_Confidence_0.643_Length_2285	-0.012911	PREDICTED: uncharacterized protein LOC105439483 isoform X1
TRINITY_DN62929_c3_g1_i11	-0.0128919	---NA---
TRINITY_DN93176_c1_g1_i6	-0.0128876	PREDICTED: uncharacterized protein LOC107372402
SOAP.k55.scaffold28792	-0.0128857	retinol dehydrogenase 7-like
TRINITY_DN64385_c1_g4_i1	-0.0128675	---NA---
TRINITY_DN74992_c7_g1_i6	-0.0128665	---NA---
SOAP.k65.scaffold83482	0.0128637	---NA---
SOAP.k45.scaffold88636	0.0128611	---NA---
TransAb.k45.S784797	0.012842	putative RNA-directed DNA polymerase from transposon BS
TRINITY_DN72201_c1_g1_i8	0.0128419	glutamic acid-rich protein-like
Velvet.k65.Locus_5666_Transcript_58/66_Confidence_0.061_Length_2665	-0.0128407	protein NLRC5-like
TRINITY_DN74127_c1_g2_i1	-0.0128368	---NA---
TransAb.k55.S410636	0.0128356	---NA---
SOAP.k75.C852439	0.0128319	---NA---
TRINITY_DN64034_c3_g1_i22	0.0128281	---NA---
Velvet.k85.Locus_176849_Transcript_1/1_Confidence_1.000_Length_433	-0.012825	alpha-protein kinase 1-like
SOAP.k45.C2480545	0.0128209	---NA---
TRINITY_DN59776_c3_g2_i2	-0.0128146	RNA-directed DNA polymerase from mobile element jockey-like
Velvet.k45.Locus_49803_Transcript_2/3_Confidence_0.500_Length_587	-0.0127964	---NA---
TRINITY_DN94974_c4_g1_i3	-0.0127854	RNA-directed DNA polymerase from mobile element jockey-like
TRINITY_DN83330_c13_g3_i2	0.0127771	---NA---
Velvet.k65.Locus_133836_Transcript_1/1_Confidence_1.000_Length_397	0.0127698	---NA---
SOAP.k65.C1302910	-0.0127685	---NA---
Velvet.k45.Locus_14285_Transcript_23/27_Confidence_0.099_Length_802	0.0127647	---NA---
TransAb.k35.R1233252	-0.0127634	---NA---
Velvet.k35.Locus_40654_Transcript_1/1_Confidence_1.000_Length_851	-0.012759	---NA---
SOAP.k75.C1139279	-0.0127585	---NA---
SOAP.k45.scaffold35472	0.0127539	BDNF/NT-3 growth factors receptor isoform X3
Velvet.k65.Locus_143741_Transcript_2/2_Confidence_0.833_Length_470	-0.012743	---NA---
TRINITY_DN63034_c5_g2_i3	-0.0127294	---NA---
SOAP.k35.scaffold120895	-0.0127246	development-specific protein LVN1.2
Velvet.k35.Locus_39808_Transcript_3/3_Confidence_0.895_Length_373	-0.0127223	---NA---
SOAP.k55.C2954018	0.0127222	---NA---
TransAb.k35.R1236726	0.0127199	RNA-directed DNA polymerase from mobile element jockey-like
TransAb.k65.S12297	0.0127054	---NA---
SOAP.k55.scaffold131255	0.0127036	probable G-protein coupled receptor 128
Velvet.k45.Locus_19270_Transcript_2/3_Confidence_0.571_Length_413	-0.0126987	---NA---
TRINITY_DN75739_c1_g1_i3	0.0126919	neuronal acetylcholine receptor subunit alpha-2
SOAP.k55.C3146368	-0.0126913	---NA---
Velvet.k45.Locus_10154_Transcript_15/18_Confidence_0.354_Length_963	-0.0126896	tubulin alpha-1D chain isoform X1
SOAP.k35.C4105772	-0.0126847	---NA---
TRINITY_DN58984_c1_g1_i2	0.01268	trace amine-associated receptor 1-like
Velvet.k55.Locus_42163_Transcript_5/19_Confidence_1.000_Length_172	0.0126773	---NA---
TransAb.k45.R667462	0.0126735	---NA---
Velvet.k85.Locus_96138_Transcript_1/4_Confidence_0.500_Length_6416	-0.0126702	probable receptor-like protein kinase At2g47060
SOAP.k85.C203024	-0.0126667	---NA---
Velvet.k55.Locus_41138_Transcript_6/10_Confidence_0.577_Length_3669	-0.0126602	mesenchyme-specific cell surface glycoprotein
Velvet.k35.Locus_33806_Transcript_3/9_Confidence_0.423_Length_1603	0.0126457	PREDICTED: uncharacterized protein LOC588535
SOAP.k55.scaffold80737	0.0126436	---NA---
SOAP.k75.scaffold115182	-0.012642	putative cell agglutination protein 1742.01
TRINITY_DN68659_c1_g1_i5	-0.0126413	---NA---
Velvet.k35.Locus_65276_Transcript_4/5_Confidence_0.667_Length_2363	0.0126394	sodium-coupled monocarboxylate transporter 1-like
TransAb.k45.S119468	0.0126367	---NA---
Velvet.k45.Locus_103063_Transcript_1/1_Confidence_1.000_Length_307	-0.0126211	---NA---
Velvet.k45.Locus_13351_Transcript_7/8_Confidence_0.522_Length_1190	-0.0126169	scavenger receptor class F member 1-like
SOAP.k65.C1965465	0.0126124	predicted protein
SOAP.k45.scaffold32769	-0.0126045	---NA---
SOAP.k55.scaffold138363	-0.0126007	Choline O-acetyltransferase
SOAP.k85.C287207	0.0125996	---NA---
Velvet.k55.Locus_40088_Transcript_6/9_Confidence_0.417_Length_1383	-0.0125971	uncharacterized oxidoreductase C663.09c-like
SOAP.k45.C3000559	0.0125961	---NA---
SOAP.k45.C2856392	-0.0125955	---NA---
TRINITY_DN85744_c1_g1_i15	-0.0125907	---NA---
TRINITY_DN53082_c0_g1_i2	0.0125881	group XIIA secretory phospholipase A2-like
SOAP.k65.C1183017	-0.0125861	---NA---
TRINITY_DN68476_c5_g1_i1	0.0125853	---NA---
SOAP.k45.scaffold86742	0.0125811	carboxypeptidase B
Velvet.k65.Locus_26618_Transcript_1/5_Confidence_0.714_Length_3467	0.0125775	interferon regulatory factor 5-like
SOAP.k65.C2157594	0.0125772	---NA---
TransAb.k45.R751216	0.0125765	---NA---
Velvet.k45.Locus_12656_Transcript_1/5_Confidence_0.300_Length_569	-0.0125758	---NA---
SOAP.k65.C1248441	0.012575	---NA---
TRINITY_DN83711_c3_g2_i1	0.0125641	---NA---
TRINITY_DN72216_c0_g1_i5	-0.0125616	receptor-type tyrosine-protein phosphatase S-like
SOAP.k45.scaffold108198	-0.01256	protein dead ringer homolog
TRINITY_DN61534_c4_g1_i1	-0.0125497	V(D)J recombination activating protein 1
TransAb.k75.S89980	0.0125362	---NA---
Velvet.k35.Locus_3220_Transcript_1/1_Confidence_1.000_Length_931	0.0125127	---NA---
TRINITY_DN93777_c2_g1_i1	-0.0125089	---NA---
SOAP.k75.scaffold90673	-0.0125067	---NA---
Velvet.k35.Locus_171409_Transcript_1/1_Confidence_1.000_Length_303	0.0125039	---NA---
SOAP.k35.C4189379	-0.0125033	---NA---
SOAP.k75.C532072	-0.0124971	---NA---
TransAb.k55.R450402	0.0124944	---NA---
SOAP.k45.C1922204	-0.0124925	---NA---
Velvet.k65.Locus_1530_Transcript_47/48_Confidence_0.031_Length_2858	0.0124915	WSC domain-containing protein 1-like
SOAP.k55.C3201180	0.012488	putative RNA-directed DNA polymerase from mobile element jockey-like
TRINITY_DN67308_c1_g1_i9	0.0124857	---NA---
Velvet.k75.Locus_128797_Transcript_1/2_Confidence_0.750_Length_1421	0.0124853	PREDICTED: uncharacterized protein LOC575598
SOAP.k65.C740650	-0.0124799	---NA---
TRINITY_DN60291_c4_g2_i2	-0.0124769	---NA---
SOAP.k35.scaffold4337	-0.0124748	---NA---
TRINITY_DN79821_c2_g2_i2	-0.0124743	---NA---
SOAP.k75.C918610	-0.012471	---NA---
TRINITY_DN88281_c1_g1_i15	-0.0124704	PREDICTED: uncharacterized protein LOC105446386
Velvet.k85.Locus_110800_Transcript_1/1_Confidence_1.000_Length_600	0.0124692	---NA---
TRINITY_DN73981_c0_g1_i1	-0.0124591	---NA---
TRINITY_DN83345_c0_g3_i2	0.0124561	Basement membrane-specific heparan sulfate proteoglycan core protein-like Protein
Velvet.k35.Locus_33806_Transcript_1/9_Confidence_0.538_Length_2263	0.0124532	PREDICTED: uncharacterized protein LOC588535
TransAb.k55.S422427	0.0124527	---NA---
Velvet.k35.Locus_62533_Transcript_2/2_Confidence_0.750_Length_817	-0.0124447	cytoglobin-1-like
SOAP.k45.scaffold24145	-0.0124404	macrophage mannose receptor 1-like
SOAP.k55.C3048568	-0.0124401	---NA---
TRINITY_DN60658_c0_g1_i4	-0.0124346	---NA---
TRINITY_DN74692_c3_g2_i6	-0.0124287	---NA---
TRINITY_DN59623_c4_g3_i1	-0.0124241	---NA---
SOAP.k55.C2845227	-0.0124208	---NA---
TRINITY_DN79642_c1_g1_i15	0.0124206	eukaryotic translation initiation factor 2-alpha kinase 1
TRINITY_DN67445_c2_g2_i2	-0.0124122	---NA---
TRINITY_DN74245_c3_g1_i19	-0.012411	---NA---
TRINITY_DN64130_c2_g1_i2	-0.0124097	---NA---
Velvet.k75.Locus_33654_Transcript_6/7_Confidence_0.125_Length_1584	-0.0124096	PREDICTED: uncharacterized protein LOC105440425
TRINITY_DN60267_c2_g1_i8	0.012408	---NA---
TRINITY_DN78891_c6_g1_i2	0.0123998	---NA---
Velvet.k65.Locus_177460_Transcript_2/2_Confidence_0.833_Length_445	0.0123985	predicted protein
TransAb.k85.S33499	-0.0123961	RNA-directed DNA polymerase from mobile element jockey
Velvet.k35.Locus_2581_Transcript_21/25_Confidence_0.545_Length_2287	-0.0123952	serine/threonine-protein phosphatase 6 regulatory ankyrin repeat subunit B-like
TRINITY_DN63669_c2_g1_i7	0.0123862	---NA---
SOAP.k65.C2056414	0.0123839	---NA---
SOAP.k65.scaffold115351	0.0123808	---NA---
Velvet.k85.Locus_34250_Transcript_1/1_Confidence_1.000_Length_323	-0.0123701	---NA---
SOAP.k85.C131419	0.012369	---NA---
Velvet.k75.Locus_134812_Transcript_1/1_Confidence_1.000_Length_529	0.0123631	BTB/POZ domain-containing protein 19-like
SOAP.k85.C888151	0.0123585	S8 family peptidase
SOAP.k45.scaffold44002	-0.0123537	probable G-protein coupled receptor 133
SOAP.k35.scaffold89615	0.0123507	---NA---
TRINITY_DN81255_c0_g1_i1	-0.0123479	---NA---
SOAP.k75.C1441007	0.0123456	ATP-dependent DNA helicase RecQ-like
Velvet.k35.Locus_18624_Transcript_11/11_Confidence_0.552_Length_4617	-0.0123411	GH3 domain-containing protein-like isoform X1
SOAP.k65.scaffold37726	-0.0123405	TPA_exp: replicase/helicase/endonuclease
Velvet.k75.Locus_135226_Transcript_1/1_Confidence_1.000_Length_1350	-0.0123384	RNA-directed DNA polymerase from mobile element jockey-like
TRINITY_DN69822_c5_g1_i12	-0.0123346	---NA---
Velvet.k65.Locus_137630_Transcript_4/5_Confidence_0.667_Length_3862	0.0123303	mucin-2-like isoform X1
Velvet.k65.Locus_68796_Transcript_3/3_Confidence_0.812_Length_1536	-0.0123289	NACHT, LRR and PYD domains-containing protein 12-like
TRINITY_DN70659_c3_g1_i6	-0.0123281	---NA---
TRINITY_DN61829_c6_g3_i6	-0.0123277	---NA---
Velvet.k85.Locus_163063_Transcript_1/1_Confidence_1.000_Length_503	-0.0123256	---NA---
Velvet.k55.Locus_171978_Transcript_1/1_Confidence_1.000_Length_303	-0.0123254	---NA---
SOAP.k45.C3322936	0.0123232	---NA---
TransAb.k55.S94806	-0.0123169	---NA---
SOAP.k55.C2344325	0.0123088	---NA---
TRINITY_DN90286_c3_g2_i14	0.012299	---NA---
SOAP.k55.C1939343	-0.0122897	---NA---
TRINITY_DN70122_c7_g1_i2	-0.0122827	---NA---
SOAP.k45.scaffold128056	-0.0122825	---NA---
Velvet.k75.Locus_33051_Transcript_1/1_Confidence_1.000_Length_418	-0.0122799	---NA---
Velvet.k55.Locus_27767_Transcript_28/28_Confidence_0.416_Length_4953	-0.0122798	adhesion G-protein coupled receptor D1-like
TransAb.k35.S1326314	-0.0122786	---NA---
TRINITY_DN82182_c0_g4_i2	-0.0122737	---NA---
Velvet.k85.Locus_165600_Transcript_1/1_Confidence_1.000_Length_414	-0.0122726	NACHT, LRR and PYD domains-containing protein 12-like
SOAP.k75.C1442151	0.0122721	PREDICTED: uncharacterized protein F54H12.2-like
TRINITY_DN58464_c0_g1_i1	0.0122695	---NA---
SOAP.k35.C3370440	-0.0122677	---NA---
SOAP.k55.C3005733	0.0122657	---NA---
SOAP.k65.C1145135	-0.0122638	---NA---
TransAb.k45.S393118	0.0122576	PREDICTED: uncharacterized protein LOC577398 isoform X1
TRINITY_DN68803_c2_g1_i9	-0.0122556	---NA---
TRINITY_DN63548_c3_g3_i2	0.0122524	matrix metalloproteinase-14 isoform X4
Velvet.k45.Locus_28345_Transcript_6/10_Confidence_0.596_Length_3190	0.01225	sushi, von Willebrand factor type A, EGF and pentraxin domain-containing protein 1-like
SOAP.k75.C468482	-0.012247	Retrovirus-related Pol polyprotein
TRINITY_DN60797_c0_g2_i6	0.0122448	RNA-directed DNA polymerase from mobile element jockey-like
Velvet.k55.Locus_152818_Transcript_2/5_Confidence_0.625_Length_728	-0.012243	---NA---
Velvet.k45.Locus_74714_Transcript_1/1_Confidence_1.000_Length_308	-0.0122392	---NA---
TransAb.k85.S3607	-0.0122379	---NA---
Velvet.k35.Locus_1410_Transcript_3599/121168_Confidence_1.000_Length_445	-0.0122355	---NA---
TransAb.k35.R1297836	0.0122342	---NA---
Velvet.k45.Locus_41130_Transcript_2/7_Confidence_0.389_Length_419	-0.012233	---NA---
SOAP.k75.C1377349	0.0122198	---NA---
TRINITY_DN65954_c2_g1_i1	0.0122168	---NA---
SOAP.k35.C4241697	-0.012214	pancreas/duodenum homeobox protein 1-like
SOAP.k35.scaffold95267	-0.0122083	---NA---
SOAP.k65.C2128122	0.0121977	RNA-directed DNA polymerase from mobile element jockey-like
TransAb.k75.S42074	-0.0121929	30-kDa Strongylocentrotus intermedius spicule matrix protein
TRINITY_DN89234_c0_g1_i14	0.0121913	PREDICTED: uncharacterized protein LOC105440592
TRINITY_DN85719_c1_g1_i26	-0.0121894	neural cell adhesion molecule L1-like protein
TRINITY_DN76701_c3_g1_i2	-0.0121879	---NA---
SOAP.k85.scaffold37191	-0.0121765	tubulin beta-4B chain
TRINITY_DN75256_c3_g2_i1	-0.0121758	---NA---
TRINITY_DN38426_c0_g1_i1	-0.0121696	---NA---
TRINITY_DN79420_c1_g2_i4	-0.0121674	---NA---
SOAP.k55.C2482664	-0.012165	---NA---
TRINITY_DN71100_c0_g3_i1	0.0121585	---NA---
Velvet.k45.Locus_4456_Transcript_12/12_Confidence_0.313_Length_340	0.0121575	---NA---
SOAP.k55.C2784807	0.0121553	---NA---
TRINITY_DN68146_c0_g1_i3	0.0121524	---NA---
Velvet.k45.Locus_173841_Transcript_1/1_Confidence_1.000_Length_318	-0.0121498	---NA---
SOAP.k65.C2221168	0.0121441	neuronal acetylcholine receptor subunit alpha-10-like
Velvet.k35.Locus_4464_Transcript_37/46_Confidence_0.356_Length_6663	0.0121416	probable E3 ubiquitin-protein ligase HERC4
Velvet.k45.Locus_28603_Transcript_4/10_Confidence_0.704_Length_3049	0.0121407	monocarboxylate transporter 5-like
TRINITY_DN81312_c0_g1_i1	0.0121365	PREDICTED: uncharacterized protein LOC577186
TransAb.k85.S22243	0.0121301	---NA---
TRINITY_DN88795_c1_g1_i8	0.0121289	alkaline phosphatase-like
Velvet.k55.Locus_33529_Transcript_1/6_Confidence_0.593_Length_1798	-0.012123	protein ADP-ribosylarginine hydrolase-like
TransAb.k45.S434248	0.0121219	---NA---
TransAb.k35.R1227236	0.0121093	NACHT, LRR and PYD domains-containing protein 12-like
Velvet.k35.Locus_9217_Transcript_1/1_Confidence_1.000_Length_537	-0.0121037	---NA---
TransAb.k75.S116057	0.0121027	---NA---
SOAP.k85.C351849	-0.0121011	---NA---
TRINITY_DN89039_c0_g2_i12	0.0120922	monocarboxylate transporter 12
TRINITY_DN64935_c0_g1_i15	-0.0120903	protein NLRC3
Velvet.k45.Locus_7711_Transcript_45/48_Confidence_0.036_Length_3735	0.0120901	Runt-related transcription factor 2
TRINITY_DN76525_c1_g1_i2	0.0120869	---NA---
TRINITY_DN85899_c1_g1_i4	-0.0120838	RNA-directed DNA polymerase from mobile element jockey-like
Velvet.k85.Locus_16697_Transcript_1/1_Confidence_1.000_Length_729	-0.0120824	---NA---
TransAb.k35.S1337812	-0.0120789	---NA---
Velvet.k45.Locus_18811_Transcript_11/13_Confidence_0.452_Length_2260	-0.0120786	putative RNA-directed DNA polymerase from transposon BS
TransAb.k75.S108921	0.0120702	---NA---
Velvet.k45.Locus_104218_Transcript_2/2_Confidence_0.750_Length_495	-0.0120654	matrix metalloproteinase 14 precursor
TRINITY_DN66665_c3_g1_i1	0.0120616	---NA---
SOAP.k75.C1060267	-0.0120614	---NA---
TRINITY_DN57044_c0_g1_i5	0.0120611	sacsin-like
SOAP.k85.C93595	-0.0120557	---NA---
Velvet.k55.Locus_65504_Transcript_1/1_Confidence_1.000_Length_345	0.0120545	---NA---
Velvet.k55.Locus_12492_Transcript_1/1_Confidence_1.000_Length_1114	0.0120534	receptor-type tyrosine-protein phosphatase beta
SOAP.k55.scaffold66769	0.012048	serine/threonine-protein phosphatase 6 regulatory ankyrin repeat subunit B-like
Velvet.k35.Locus_15211_Transcript_1/1_Confidence_1.000_Length_731	-0.0120457	---NA---
SOAP.k45.scaffold119093	-0.0120421	Retrovirus-related Pol polyprotein
TRINITY_DN70678_c2_g1_i11	0.0120406	PREDICTED: uncharacterized protein LOC105436674
TRINITY_DN71507_c4_g2_i4	0.012038	---NA---
SOAP.k35.scaffold131482	0.0120355	ankyrin repeat domain-containing protein 29-like
SOAP.k65.scaffold124793	-0.0120344	---NA---
TRINITY_DN94916_c3_g1_i4	0.012032	Transposon TX1 uncharacterized 149 kDa protein
TransAb.k85.S14997	0.0120287	---NA---
SOAP.k55.scaffold142586	-0.012025	protein mab-21-like 2
Velvet.k45.Locus_45088_Transcript_7/13_Confidence_0.633_Length_5308	0.0120245	pappalysin-1-like
TRINITY_DN85315_c3_g1_i1	-0.0120121	---NA---
SOAP.k75.C668794	0.0120095	---NA---
SOAP.k75.scaffold80239	0.0120077	PREDICTED: uncharacterized protein LOC100893362
TRINITY_DN70835_c3_g1_i1	-0.0120076	---NA---
TRINITY_DN42759_c0_g1_i2	0.0120067	PREDICTED: uncharacterized protein LOC105443625
Velvet.k55.Locus_14009_Transcript_11/13_Confidence_0.542_Length_2447	-0.0120024	tubulin beta-1 chain
SOAP.k35.scaffold92731	0.0119944	---NA---
Velvet.k85.Locus_114671_Transcript_1/1_Confidence_1.000_Length_344	-0.0119931	---NA---
SOAP.k65.C1520983	-0.0119929	---NA---
Velvet.k45.Locus_177905_Transcript_1/1_Confidence_1.000_Length_182	0.0119855	---NA---
TransAb.k35.S1207698	-0.0119849	UDP-D-xylose:L-fucose alpha-1,3-D-xylosyltransferase 1-like
Velvet.k45.Locus_109883_Transcript_2/3_Confidence_0.333_Length_638	-0.0119835	---NA---
TRINITY_DN26122_c0_g1_i1	0.0119834	---NA---
TRINITY_DN87465_c2_g4_i1	-0.0119753	---NA---
TRINITY_DN91555_c2_g3_i4	-0.0119726	---NA---
SOAP.k45.C3118354	0.011971	---NA---
TRINITY_DN68056_c3_g1_i12	-0.0119699	alpha-N-acetylgalactosamine-specific lectin-like
TransAb.k35.R1233830	-0.0119674	G-protein coupled receptor GRL101-like
Velvet.k45.Locus_80854_Transcript_1/4_Confidence_0.784_Length_4402	-0.0119673	tripartite motif-containing protein 45-like
SOAP.k45.C2171002	0.0119581	---NA---
SOAP.k45.C3448563	0.0119564	---NA---
TransAb.k65.S240542	-0.0119552	PREDICTED: uncharacterized protein LOC109055576
SOAP.k55.scaffold104660	-0.0119536	---NA---
Velvet.k35.Locus_3711_Transcript_9/15_Confidence_0.057_Length_433	-0.0119488	---NA---
Velvet.k35.Locus_3346_Transcript_1/10_Confidence_0.333_Length_2511	-0.0119476	Acyl-CoA dehydrogenase family member 11
TRINITY_DN49675_c0_g1_i1	-0.0119454	condensin-2 complex subunit D3
TransAb.k45.S720664	0.0119421	---NA---
Velvet.k45.Locus_69238_Transcript_4/7_Confidence_0.475_Length_2474	0.0119339	swi5-dependent recombination DNA repair protein 1 homolog
TRINITY_DN87595_c1_g1_i15	-0.011926	RNA-directed DNA polymerase from mobile element jockey
SOAP.k45.scaffold145392	0.0119215	---NA---
TRINITY_DN76906_c1_g1_i7	-0.0119206	---NA---
SOAP.k85.C361051	0.0119182	---NA---
SOAP.k55.C2437858	0.0119145	---NA---
TRINITY_DN62206_c3_g3_i1	0.0119132	monocarboxylate transporter 12-like
SOAP.k65.C1789777	0.0119101	---NA---
TRINITY_DN83656_c0_g1_i5	0.0119072	---NA---
Velvet.k35.Locus_1410_Transcript_11866/121168_Confidence_1.000_Length_230	0.0119044	---NA---
Velvet.k65.Locus_12433_Transcript_166/168_Confidence_0.126_Length_7629	-0.0119026	ankyrin repeat domain-containing protein 50-like
SOAP.k35.scaffold91623	-0.0118996	neurogenic locus notch homolog protein 2-like isoform X1
TRINITY_DN92899_c2_g2_i4	0.0118953	RNA-directed DNA polymerase from mobile element jockey
TRINITY_DN76599_c6_g1_i4	0.0118921	---NA---
SOAP.k85.C849899	-0.0118906	arylamine N-acetyltransferase 1-like
Velvet.k35.Locus_25437_Transcript_1/4_Confidence_0.441_Length_538	-0.0118864	---NA---
Velvet.k55.Locus_14610_Transcript_10/12_Confidence_0.345_Length_2446	0.0118829	solute carrier family 23 member 1-like isoform X1
TRINITY_DN75688_c0_g1_i4	-0.0118827	DNA repair protein RAD50-like
SOAP.k65.C1749313	0.0118815	---NA---
TRINITY_DN83207_c0_g1_i3	-0.0118793	---NA---
Velvet.k45.Locus_75644_Transcript_1/1_Confidence_1.000_Length_829	-0.0118747	---NA---
TRINITY_DN91546_c2_g1_i4	0.0118744	enkurin domain-containing protein 1
TRINITY_DN72690_c1_g2_i3	0.0118717	---NA---
TRINITY_DN90591_c1_g4_i1	-0.0118713	---NA---
TransAb.k75.S102221	-0.011871	---NA---
SOAP.k55.C3200650	-0.0118707	---NA---
SOAP.k35.C4054494	-0.0118618	---NA---
TRINITY_DN67252_c5_g1_i1	-0.0118617	---NA---
TRINITY_DN87638_c2_g1_i8	-0.0118573	---NA---
TransAb.k65.S49050	-0.0118521	---NA---
SOAP.k55.C3161728	0.0118516	T-lymphocyte activation antigen CD80-like
TransAb.k35.R1228799	-0.0118462	PREDICTED: uncharacterized protein LOC105439911
SOAP.k55.scaffold56122	0.0118365	---NA---
SOAP.k55.scaffold99995	0.0118338	low-density lipoprotein receptor-related protein 1B isoform X2
Velvet.k35.Locus_32752_Transcript_5/10_Confidence_0.265_Length_691	-0.0118236	---NA---
Velvet.k75.Locus_78568_Transcript_1/1_Confidence_1.000_Length_1478	0.0118188	RNA-directed DNA polymerase from mobile element jockey-like
TRINITY_DN89046_c2_g1_i2	0.0118152	---NA---
TransAb.k55.S422291	0.0118128	---NA---
SOAP.k55.C2541597	-0.0118044	---NA---
TransAb.k65.S9052	-0.0118018	selenoprotein N-like
SOAP.k85.scaffold28150	0.0118011	methylmalonyl-CoA epimerase, mitochondrial
Velvet.k55.Locus_81458_Transcript_1/1_Confidence_1.000_Length_6564	-0.0117976	tripartite motif-containing protein 45-like
SOAP.k75.scaffold1797	-0.0117947	---NA---
SOAP.k85.C884065	-0.0117937	solute carrier family 2, facilitated glucose transporter member 5-like
TRINITY_DN84983_c4_g1_i11	-0.0117925	---NA---
TRINITY_DN61348_c3_g6_i1	-0.011792	---NA---
TransAb.k55.S311382	-0.0117908	---NA---
TRINITY_DN83164_c0_g1_i1	0.0117901	Retrovirus-related Pol polyprotein
SOAP.k55.scaffold122884	-0.0117896	loss of heterozygosity 12 chromosomal region 1 protein
Velvet.k65.Locus_207436_Transcript_1/1_Confidence_1.000_Length_334	0.0117872	---NA---
TRINITY_DN93679_c0_g1_i1	-0.0117851	---NA---
TRINITY_DN63676_c1_g3_i1	0.0117811	---NA---
Velvet.k45.Locus_14201_Transcript_5/6_Confidence_0.533_Length_760	-0.0117807	calcium uptake protein 3, mitochondrial-like isoform X5
Velvet.k85.Locus_13385_Transcript_1/3_Confidence_0.571_Length_954	-0.0117805	---NA---
SOAP.k55.C2805277	-0.0117649	---NA---
Velvet.k65.Locus_98694_Transcript_5/5_Confidence_0.692_Length_754	-0.0117642	---NA---
Velvet.k65.Locus_58670_Transcript_8/9_Confidence_0.154_Length_585	-0.0117567	---NA---
SOAP.k45.scaffold52327	0.0117518	---NA---
Velvet.k55.Locus_146652_Transcript_1/1_Confidence_1.000_Length_333	-0.0117482	---NA---
TRINITY_DN58670_c0_g1_i8	0.0117441	---NA---
Velvet.k45.Locus_27776_Transcript_1/1_Confidence_1.000_Length_1013	-0.011743	splicing factor 3A subunit 2-like
TRINITY_DN72840_c2_g1_i4	0.011742	---NA---
Velvet.k35.Locus_124399_Transcript_3/5_Confidence_0.529_Length_585	0.0117386	delta-like protein A
SOAP.k45.C2472049	0.0117088	---NA---
Velvet.k85.Locus_33312_Transcript_7/7_Confidence_0.188_Length_1892	0.0117051	protein NLRC5-like
Velvet.k85.Locus_14802_Transcript_2/2_Confidence_0.750_Length_990	-0.0117012	---NA---
Velvet.k55.Locus_1030_Transcript_8/9_Confidence_0.429_Length_1252	0.0116829	NACHT, LRR and PYD domains-containing protein 6-like
TransAb.k65.S29862	0.0116767	---NA---
TRINITY_DN84796_c0_g1_i1	0.0116751	---NA---
TRINITY_DN64055_c3_g1_i3	0.0116717	---NA---
Velvet.k65.Locus_213616_Transcript_1/1_Confidence_1.000_Length_314	-0.0116701	---NA---
Velvet.k35.Locus_23151_Transcript_7/11_Confidence_0.175_Length_1789	-0.0116632	pol-like protein
TRINITY_DN59971_c4_g3_i3	0.0116613	---NA---
TRINITY_DN61081_c1_g1_i1	-0.011657	PREDICTED: uncharacterized protein LOC584236
Velvet.k65.Locus_43062_Transcript_1/3_Confidence_0.778_Length_1088	0.0116555	LOB domain-containing protein 13-like
TransAb.k35.R1241805	0.0116546	Transposon TX1 uncharacterized 149 kDa protein
TRINITY_DN65686_c0_g1_i1	0.0116526	---NA---
TRINITY_DN84915_c2_g1_i5	-0.0116468	---NA---
SOAP.k75.C1063315	-0.0116449	---NA---
SOAP.k35.C4250427	-0.0116444	betaine--homocysteine S-methyltransferase 1-like
Velvet.k75.Locus_111699_Transcript_1/1_Confidence_1.000_Length_339	-0.011644	---NA---
Velvet.k55.Locus_2518_Transcript_112/115_Confidence_0.111_Length_3341	0.0116439	fibrillin-2 isoform X9
TransAb.k55.S315963	-0.0116423	PREDICTED: uncharacterized protein LOC105447632
TRINITY_DN74251_c2_g1_i1	-0.0116408	---NA---
Velvet.k65.Locus_102957_Transcript_1/1_Confidence_1.000_Length_219	-0.011637	---NA---
SOAP.k65.C1568874	0.011636	---NA---
TRINITY_DN62486_c3_g1_i1	-0.0116349	---NA---
TRINITY_DN80836_c2_g4_i1	-0.011634	---NA---
Velvet.k65.Locus_131210_Transcript_1/1_Confidence_1.000_Length_242	-0.0116331	---NA---
Velvet.k85.Locus_9032_Transcript_1/2_Confidence_0.750_Length_1230	0.0116301	RNA polymerase II transcriptional coactivator
Velvet.k75.Locus_169560_Transcript_1/1_Confidence_1.000_Length_841	0.0116158	sacsin-like
Velvet.k65.Locus_96990_Transcript_2/2_Confidence_0.667_Length_333	-0.0116138	---NA---
TransAb.k55.S340952	0.0116075	---NA---
TRINITY_DN61463_c5_g1_i1	-0.0115999	PREDICTED: uncharacterized protein LOC105437798
TransAb.k35.R1241690	0.0115843	PREDICTED: uncharacterized protein LOC105442053
TRINITY_DN65582_c3_g2_i6	0.0115803	---NA---
TransAb.k65.S13675	0.0115774	---NA---
Velvet.k35.Locus_12317_Transcript_4/13_Confidence_0.575_Length_4193	-0.0115733	PREDICTED: uncharacterized protein LOC100890146
TransAb.k75.S90650	-0.0115725	---NA---
SOAP.k85.C571638	0.0115701	---NA---
SOAP.k35.scaffold83747	0.0115632	---NA---
TransAb.k55.S326082	-0.0115533	---NA---
Velvet.k45.Locus_11578_Transcript_14/15_Confidence_0.195_Length_1893	0.0115447	PREDICTED: uncharacterized protein LOC105440774
Velvet.k45.Locus_102367_Transcript_6/8_Confidence_0.381_Length_3562	-0.0115447	G-protein coupled receptor 126-like
TransAb.k35.S1361298	0.0115439	pol-like protein
TRINITY_DN87246_c4_g2_i2	0.0115418	lysocardiolipin acyltransferase 1
Velvet.k45.Locus_56117_Transcript_1/1_Confidence_1.000_Length_312	-0.0115407	---NA---
TRINITY_DN82201_c4_g1_i2	0.0115369	---NA---
TRINITY_DN76900_c3_g1_i3	0.0115363	UDP-glucuronosyltransferase 2C1-like
TransAb.k35.R1326346	0.0115362	putative DNA polymerase
Velvet.k75.Locus_7996_Transcript_24/62_Confidence_1.000_Length_369	-0.0115361	serine-protein kinase ATM
TRINITY_DN58858_c2_g1_i9	-0.011523	probable G-protein coupled receptor 112
TRINITY_DN89622_c0_g1_i3	-0.0115181	---NA---
Velvet.k35.Locus_228830_Transcript_1/1_Confidence_1.000_Length_220	0.0115164	---NA---
Velvet.k45.Locus_45088_Transcript_10/13_Confidence_0.650_Length_5318	-0.011515	pappalysin-1-like
TRINITY_DN92261_c2_g1_i4	0.0115125	---NA---
SOAP.k75.scaffold72230	-0.0115118	protein FAM207A
TransAb.k75.S106209	0.011511	---NA---
Velvet.k75.Locus_77611_Transcript_1/1_Confidence_1.000_Length_340	0.0115096	PREDICTED: uncharacterized protein LOC105438714
SOAP.k45.C3103458	0.0115084	---NA---
Velvet.k45.Locus_5433_Transcript_6/15_Confidence_0.600_Length_2539	0.0115049	proton-coupled folate transporter
TRINITY_DN76581_c2_g1_i6	0.0115041	---NA---
TRINITY_DN71225_c3_g4_i1	0.0115032	---NA---
TRINITY_DN74623_c0_g1_i3	0.0115027	putative integumentary mucin C.1
TransAb.k35.S740209	0.0114994	---NA---
Velvet.k45.Locus_65358_Transcript_8/10_Confidence_0.622_Length_893	0.0114992	low-density lipoprotein receptor-related protein 4-like
SOAP.k55.C2712998	-0.0114978	---NA---
TRINITY_DN85970_c1_g1_i11	-0.011497	insulin-like growth factor-binding protein complex acid labile subunit isoform X1
TransAb.k55.S312569	-0.0114874	---NA---
Velvet.k45.Locus_2821_Transcript_101/105_Confidence_0.139_Length_5247	0.0114818	EGF-like module-containing mucin-like hormone receptor-like 1 isoform X1
TRINITY_DN60819_c4_g1_i2	-0.0114816	---NA---
SOAP.k65.C2025854	-0.0114807	---NA---
SOAP.k75.scaffold101546	-0.0114805	aldehyde dehydrogenase, mitochondrial
TransAb.k35.R1227045	0.0114724	Uncharacterised protein
Velvet.k55.Locus_94584_Transcript_1/1_Confidence_1.000_Length_391	-0.0114662	---NA---
TRINITY_DN77439_c0_g1_i1	-0.0114614	HYR domain-containing protein
Velvet.k55.Locus_6787_Transcript_60/68_Confidence_0.396_Length_8990	-0.0114587	angiopoietin-1 receptor-like
Velvet.k65.Locus_169053_Transcript_1/1_Confidence_1.000_Length_319	0.0114553	---NA---
SOAP.k85.C714970	0.0114543	hypothetical protein
Velvet.k65.Locus_169343_Transcript_1/1_Confidence_1.000_Length_273	0.0114472	---NA---
Velvet.k75.Locus_132652_Transcript_1/1_Confidence_1.000_Length_309	-0.0114429	---NA---
Velvet.k45.Locus_11175_Transcript_13/16_Confidence_0.470_Length_4753	0.0114348	E3 ubiquitin-protein ligase MIB2 isoform X2
Velvet.k45.Locus_94075_Transcript_1/1_Confidence_1.000_Length_495	-0.0114333	---NA---
Velvet.k85.Locus_71947_Transcript_1/5_Confidence_0.182_Length_381	0.0114318	---NA---
TRINITY_DN81831_c3_g1_i4	0.0114284	ST8 alpha-N-acetyl-neuraminide alpha-2,8-sialyltransferase 4
SOAP.k65.scaffold98248	0.0114266	---NA---
TRINITY_DN73234_c0_g2_i1	-0.0114216	PREDICTED: uncharacterized protein LOC105444946
TRINITY_DN70711_c11_g1_i8	-0.0114212	---NA---
Velvet.k55.Locus_31284_Transcript_2/2_Confidence_0.750_Length_499	0.0114124	---NA---
Velvet.k45.Locus_38841_Transcript_5/9_Confidence_0.654_Length_4591	-0.0114059	rab GTPase-activating protein 1 isoform X1
Velvet.k55.Locus_110870_Transcript_18/18_Confidence_0.250_Length_1568	0.0114034	tyrosyl-DNA phosphodiesterase 2
Velvet.k35.Locus_10739_Transcript_31/36_Confidence_0.179_Length_6239	-0.0113926	BTB/POZ domain-containing protein KCTD6
SOAP.k55.C2610176	-0.0113924	---NA---
TRINITY_DN58547_c0_g1_i14	0.0113906	NACHT, LRR and PYD domains-containing protein 3-like
Velvet.k45.Locus_5152_Transcript_2/2_Confidence_0.800_Length_463	-0.0113877	---NA---
Velvet.k75.Locus_74219_Transcript_1/1_Confidence_1.000_Length_260	0.011384	---NA---
TRINITY_DN68938_c1_g1_i7	0.0113742	---NA---
Velvet.k35.Locus_32292_Transcript_2/7_Confidence_0.323_Length_397	0.0113679	---NA---
Velvet.k45.Locus_148709_Transcript_4/7_Confidence_0.075_Length_730	0.0113677	---NA---
SOAP.k65.C2091578	-0.0113607	---NA---
SOAP.k35.scaffold16105	-0.0113603	---NA---
Velvet.k75.Locus_11653_Transcript_1/2_Confidence_0.714_Length_437	0.0113589	---NA---
Velvet.k45.Locus_2616_Transcript_3/22_Confidence_1.000_Length_200	0.0113574	---NA---
Velvet.k55.Locus_110870_Transcript_12/18_Confidence_0.229_Length_1131	0.0113568	tyrosyl-DNA phosphodiesterase 2
Velvet.k45.Locus_81627_Transcript_1/1_Confidence_1.000_Length_257	-0.0113559	---NA---
Velvet.k55.Locus_2948_Transcript_3/5_Confidence_0.556_Length_1653	0.0113558	putative deoxyribonuclease TATDN2
SOAP.k85.scaffold72940	0.0113464	putative nuclease HARBI1
Velvet.k35.Locus_63275_Transcript_1/6_Confidence_0.489_Length_249	-0.011341	---NA---
Velvet.k75.Locus_131019_Transcript_1/1_Confidence_1.000_Length_474	-0.0113389	---NA---
TRINITY_DN58556_c2_g2_i6	0.0113385	cytosolic carboxypeptidase 2 isoform X10
Velvet.k85.Locus_6906_Transcript_21/35_Confidence_1.000_Length_339	0.0113359	---NA---
TRINITY_DN159388_c0_g1_i1	-0.0113356	---NA---
Velvet.k45.Locus_39753_Transcript_27/35_Confidence_0.203_Length_4789	-0.0113319	contactin-associated protein-like 2
Velvet.k45.Locus_24959_Transcript_1/8_Confidence_0.583_Length_2096	0.0113299	Transposon TX1 uncharacterized 149 kDa protein
TRINITY_DN63619_c9_g7_i1	-0.011315	---NA---
Velvet.k55.Locus_58885_Transcript_14/14_Confidence_0.452_Length_7727	-0.0113143	macrophage mannose receptor 1
SOAP.k75.C1143041	-0.0113114	---NA---
SOAP.k65.C2207532	-0.0113082	sterol 24-C-methyltransferase erg-4-like
Velvet.k75.Locus_29367_Transcript_2/2_Confidence_0.750_Length_568	0.0113069	---NA---
TransAb.k45.R762944	0.0113016	---NA---
TRINITY_DN66837_c0_g1_i16	0.0112988	---NA---
SOAP.k35.C3873132	-0.0112942	---NA---
Velvet.k65.Locus_87365_Transcript_3/4_Confidence_0.667_Length_2448	0.0112912	zinc finger protein 84 isoform X1
SOAP.k85.C623510	0.011291	---NA---
Velvet.k55.Locus_1933_Transcript_187/194_Confidence_0.015_Length_1676	-0.0112883	PREDICTED: uncharacterized protein LOC575062
TRINITY_DN81868_c0_g1_i5	0.011285	---NA---
SOAP.k55.scaffold43743	-0.0112849	---NA---
SOAP.k45.scaffold130725	-0.0112752	---NA---
Velvet.k55.Locus_75712_Transcript_2/4_Confidence_0.421_Length_689	0.0112732	protein NLRC5-like
SOAP.k85.scaffold66230	-0.0112728	---NA---
Velvet.k75.Locus_15839_Transcript_1/1_Confidence_1.000_Length_469	-0.0112699	---NA---
TransAb.k55.R432631	-0.011267	---NA---
SOAP.k65.scaffold38408	0.0112601	---NA---
Velvet.k85.Locus_135444_Transcript_1/1_Confidence_1.000_Length_305	-0.0112503	---NA---
Velvet.k55.Locus_106101_Transcript_2/2_Confidence_0.933_Length_477	-0.0112436	PREDICTED: uncharacterized protein LOC100893955
SOAP.k35.scaffold35522	0.0112411	hydroxyacid oxidase 1
SOAP.k55.scaffold80624	-0.0112406	---NA---
SOAP.k55.C2175448	-0.0112384	---NA---
TransAb.k75.S107561	-0.0112368	---NA---
Velvet.k55.Locus_8187_Transcript_1/2_Confidence_0.667_Length_695	-0.0112345	---NA---
TRINITY_DN70403_c0_g1_i9	0.0112335	deleted in malignant brain tumors 1 protein-like
SOAP.k45.C1437088	-0.0112334	---NA---
TRINITY_DN60912_c2_g3_i7	0.0112333	---NA---
Velvet.k55.Locus_19083_Transcript_11/17_Confidence_0.270_Length_2833	0.0112314	RNA-directed DNA polymerase from mobile element jockey
Velvet.k35.Locus_53414_Transcript_12/14_Confidence_0.525_Length_5180	-0.0112232	neurogenic locus notch homolog protein 2-like isoform X1
SOAP.k65.scaffold30004	-0.0112177	---NA---
Velvet.k55.Locus_91649_Transcript_1/1_Confidence_1.000_Length_484	0.0112052	golgin subfamily A member 2
SOAP.k55.C2150990	0.0111937	---NA---
Velvet.k65.Locus_4857_Transcript_5/5_Confidence_0.692_Length_3319	0.0111919	SICAvar, type I
Velvet.k35.Locus_40751_Transcript_14/15_Confidence_0.417_Length_3183	-0.0111889	neutral and basic amino acid transport protein rBAT
TRINITY_DN92099_c7_g1_i2	0.0111886	---NA---
SOAP.k45.C2388278	-0.0111793	---NA---
TRINITY_DN79863_c2_g1_i1	0.0111786	---NA---
SOAP.k45.scaffold1653	0.0111733	---NA---
SOAP.k65.C1828557	-0.011172	---NA---
SOAP.k65.C1725991	-0.0111711	---NA---
SOAP.k45.scaffold122703	-0.011165	PREDICTED: uncharacterized protein LOC105438741
TRINITY_DN151976_c0_g1_i1	-0.0111634	---NA---
SOAP.k55.C1941417	0.0111581	---NA---
TRINITY_DN72041_c0_g1_i4	-0.0111537	Regulator of G-protein signaling protein-like
TransAb.k35.R1242037	-0.0111534	low-density lipoprotein receptor-related protein 4
Velvet.k85.Locus_43165_Transcript_1/2_Confidence_0.667_Length_627	0.011151	predicted protein
TransAb.k35.R1260008	0.0111462	---NA---
TransAb.k65.S163614	-0.0111432	forkhead transcription factor C
Velvet.k55.Locus_57913_Transcript_1/1_Confidence_1.000_Length_984	-0.0111415	methyltransferase-like protein 12, mitochondrial
TRINITY_DN83043_c5_g3_i1	-0.0111407	---NA---
SOAP.k55.C2827337	0.011133	---NA---
TransAb.k55.R455034	-0.0111287	Transposable element P transposase
SOAP.k45.C2722179	0.011127	---NA---
Velvet.k55.Locus_102425_Transcript_1/1_Confidence_1.000_Length_412	-0.0111234	---NA---
SOAP.k45.C2135919	0.0111198	---NA---
SOAP.k35.scaffold75110	0.0111193	carbohydrate sulfotransferase 3-like
Velvet.k75.Locus_63299_Transcript_2/2_Confidence_0.833_Length_698	-0.0111107	---NA---
SOAP.k45.scaffold108271	0.0111077	---NA---
TRINITY_DN62455_c2_g4_i1	-0.0111066	---NA---
SOAP.k45.C2603595	0.0111038	---NA---
SOAP.k45.scaffold68535	0.0111018	PREDICTED: uncharacterized protein LOC105437174 isoform X2
TRINITY_DN78470_c6_g3_i4	-0.0111015	---NA---
TRINITY_DN85262_c3_g1_i4	0.0110977	---NA---
TransAb.k75.S141567	0.011097	---NA---
SOAP.k45.scaffold81377	0.0110964	---NA---
Velvet.k45.Locus_69677_Transcript_1/1_Confidence_1.000_Length_326	-0.0110962	---NA---
Velvet.k45.Locus_31494_Transcript_1/1_Confidence_1.000_Length_551	-0.0110962	---NA---
Velvet.k55.Locus_1127_Transcript_10555/20461_Confidence_1.000_Length_177	0.0110951	---NA---
TransAb.k35.S1236284	0.0110889	---NA---
TRINITY_DN63788_c1_g1_i14	-0.011087	---NA---
Velvet.k65.Locus_135622_Transcript_1/1_Confidence_1.000_Length_208	0.0110854	---NA---
TransAb.k35.S1408119	-0.0110813	Lysine-specific demethylase 8
Velvet.k75.Locus_152702_Transcript_1/1_Confidence_1.000_Length_320	0.011078	---NA---
TRINITY_DN64410_c3_g2_i2	-0.0110775	potassium channel subfamily K member 1-like
TRINITY_DN70839_c4_g1_i1	0.0110753	---NA---
SOAP.k75.scaffold36549	-0.0110733	---NA---
TRINITY_DN66226_c0_g1_i19	-0.011073	---NA---
SOAP.k55.C2556315	-0.0110716	---NA---
TransAb.k35.S1299966	-0.0110708	transmembrane protein 256 homolog
Velvet.k55.Locus_25716_Transcript_14/21_Confidence_0.167_Length_1874	-0.0110695	netrin receptor UNC5B-like
Velvet.k75.Locus_34166_Transcript_1/2_Confidence_0.667_Length_627	-0.0110643	---NA---
SOAP.k45.scaffold89333	-0.0110641	---NA---
TRINITY_DN59119_c3_g1_i1	-0.0110622	---NA---
TRINITY_DN91041_c1_g1_i14	-0.011062	netrin receptor UNC5B
Velvet.k35.Locus_100420_Transcript_1/1_Confidence_1.000_Length_395	0.0110594	PREDICTED: uncharacterized protein LOC105443050, partial
SOAP.k85.scaffold30498	0.0110562	cyclic GMP-binding protein C
SOAP.k65.scaffold101341	-0.0110558	---NA---
TRINITY_DN79108_c1_g1_i9	-0.011055	predicted protein
TRINITY_DN94973_c2_g2_i4	-0.0110541	E3 ubiquitin-protein ligase MIB2
TransAb.k65.S263091	0.0110516	E3 ubiquitin-protein ligase TRIM56-like
TRINITY_DN76114_c6_g1_i4	-0.0110515	---NA---
Velvet.k35.Locus_37839_Transcript_2/4_Confidence_0.312_Length_3643	-0.0110489	G-protein coupled receptor 64
SOAP.k55.scaffold139824	-0.0110404	---NA---
Velvet.k55.Locus_5486_Transcript_1/2_Confidence_0.500_Length_683	-0.0110356	---NA---
TRINITY_DN79680_c2_g2_i1	-0.0110333	G2/M phase-specific E3 ubiquitin-protein ligase
SOAP.k45.C2679694	0.0110303	---NA---
TRINITY_DN82488_c1_g1_i8	-0.0110285	PREDICTED: uncharacterized protein LOC100893064 isoform X3
Velvet.k35.Locus_5179_Transcript_24/27_Confidence_0.311_Length_2106	0.0110277	G-protein coupled receptor 126-like
SOAP.k85.C686086	0.0110223	---NA---
TRINITY_DN58867_c7_g5_i3	-0.0110214	---NA---
TRINITY_DN72440_c6_g2_i5	-0.0110184	---NA---
TransAb.k45.R739898	0.0110177	---NA---
TransAb.k35.R1229739	0.011015	---NA---
Velvet.k65.Locus_69928_Transcript_3/4_Confidence_0.294_Length_1195	0.0110122	NACHT, LRR and PYD domains-containing protein 3-like
SOAP.k65.C1107683	0.0110108	---NA---
Velvet.k45.Locus_206843_Transcript_1/1_Confidence_1.000_Length_433	0.0110096	---NA---
TRINITY_DN59457_c2_g3_i5	-0.0110057	---NA---
Velvet.k55.Locus_105979_Transcript_1/1_Confidence_1.000_Length_721	0.0110023	Transmembrane protease serine 12
TransAb.k65.S50703	-0.0109937	---NA---
TransAb.k35.R1297070	0.0109935	WD repeat-containing protein 5-like
SOAP.k55.scaffold3692	-0.0109886	---NA---
Velvet.k45.Locus_10179_Transcript_4/7_Confidence_0.348_Length_871	-0.0109841	---NA---
Velvet.k35.Locus_53245_Transcript_1/2_Confidence_0.957_Length_1361	-0.0109817	Pro-Pol polyprotein
SOAP.k55.scaffold104791	0.0109814	---NA---
TRINITY_DN76252_c4_g3_i1	-0.0109758	---NA---
SOAP.k75.C292226	0.0109593	---NA---
TransAb.k45.S782044	0.0109506	protein phosphatase 2C-like domain-containing protein 1
SOAP.k45.scaffold71272	0.0109494	RNA-directed DNA polymerase from mobile element jockey-like
SOAP.k85.scaffold8125	-0.0109446	---NA---
SOAP.k45.C3017391	-0.0109435	---NA---
TRINITY_DN95146_c0_g1_i17	-0.0109427	PREDICTED: uncharacterized protein LOC100891521
TRINITY_DN73565_c4_g1_i1	0.0109415	retinol dehydrogenase 8
TRINITY_DN62687_c3_g1_i2	0.0109412	---NA---
TRINITY_DN63575_c3_g2_i1	-0.010939	---NA---
SOAP.k85.C142273	-0.0109347	---NA---
Velvet.k55.Locus_2763_Transcript_6/8_Confidence_0.522_Length_2336	-0.0109326	RNA-directed DNA polymerase from mobile element jockey-like
TransAb.k35.S1392298	0.0109291	---NA---
Velvet.k65.Locus_19255_Transcript_5/8_Confidence_0.400_Length_619	0.0109259	---NA---
TransAb.k35.R1339543	0.0109242	---NA---
TRINITY_DN64475_c2_g1_i12	-0.0109215	---NA---
SOAP.k85.scaffold68323	0.0109185	PREDICTED: uncharacterized protein LOC105443993
TRINITY_DN76213_c2_g2_i1	0.0109168	---NA---
TransAb.k45.R694563	0.0109158	RNA-directed DNA polymerase from mobile element jockey
SOAP.k75.C243786	-0.0109135	---NA---
SOAP.k75.scaffold75164	-0.0109133	---NA---
TRINITY_DN72590_c0_g3_i9	-0.0109058	hypothetical protein AC249_AIPGENE27432
TRINITY_DN59339_c0_g1_i11	-0.0109035	PREDICTED: uncharacterized protein LOC105437467
SOAP.k45.C2540206	0.010903	---NA---
Velvet.k65.Locus_201124_Transcript_1/1_Confidence_1.000_Length_252	0.0109018	---NA---
Velvet.k35.Locus_1410_Transcript_18282/121168_Confidence_1.000_Length_214	-0.0109013	---NA---
TRINITY_DN61787_c5_g4_i1	0.0108968	---NA---
TRINITY_DN65733_c1_g1_i5	-0.0108957	---NA---
SOAP.k35.C4189069	-0.010888	sentrin-specific protease 1
TRINITY_DN74324_c0_g1_i5	-0.0108834	---NA---
Velvet.k75.Locus_29706_Transcript_2/5_Confidence_0.364_Length_1194	-0.0108789	PREDICTED: uncharacterized protein LOC100891999
SOAP.k55.C2540961	-0.0108747	---NA---
Velvet.k85.Locus_73514_Transcript_1/1_Confidence_1.000_Length_506	0.0108746	---NA---
Velvet.k75.Locus_40392_Transcript_5/8_Confidence_0.444_Length_1545	0.0108722	TNF receptor-associated factor 2 isoform X1
Velvet.k85.Locus_166221_Transcript_1/1_Confidence_1.000_Length_1584	0.0108716	sushi, nidogen and EGF-like domain-containing protein 1
TransAb.k45.R659482	-0.0108608	exonuclease mut-7 homolog
SOAP.k85.C636952	-0.0108576	---NA---
TransAb.k35.S1240862	0.010857	histone H2B
SOAP.k45.C3543895	-0.0108525	---NA---
Velvet.k35.Locus_17293_Transcript_2/2_Confidence_0.750_Length_543	-0.0108521	---NA---
Velvet.k85.Locus_94577_Transcript_1/1_Confidence_1.000_Length_436	-0.0108472	---NA---
SOAP.k65.C1747977	0.0108465	---NA---
TRINITY_DN63620_c2_g3_i2	0.0108452	---NA---
Velvet.k45.Locus_80656_Transcript_2/3_Confidence_0.333_Length_396	-0.0108449	---NA---
SOAP.k65.C2100852	-0.0108448	Histone H4
SOAP.k85.C426565	0.0108385	---NA---
SOAP.k85.C789268	-0.0108383	---NA---
SOAP.k55.C2562247	-0.0108376	---NA---
Velvet.k45.Locus_17613_Transcript_33/38_Confidence_0.253_Length_4697	-0.0108369	double-strand break repair protein MRE11-like
SOAP.k65.C1200805	0.01083	---NA---
TRINITY_DN61034_c2_g1_i2	-0.0108276	---NA---
TRINITY_DN64697_c1_g1_i3	-0.0108275	---NA---
TransAb.k55.S361092	0.0108239	---NA---
TransAb.k45.S507305	-0.0108228	---NA---
TransAb.k55.S250767	-0.010822	---NA---
SOAP.k85.scaffold10137	-0.0108206	Transposon Ty3-I Gag-Pol polyprotein
TRINITY_DN53437_c0_g1_i1	0.0108169	---NA---
TransAb.k65.S132282	0.010814	---NA---
Velvet.k45.Locus_11186_Transcript_7/7_Confidence_0.417_Length_421	-0.0108137	probable G-protein coupled receptor 128
SOAP.k55.C3234396	0.0108115	deleted in malignant brain tumors 1 protein-like
SOAP.k45.C3141374	0.0108115	---NA---
TransAb.k35.R1295310	-0.0108108	---NA---
TRINITY_DN93734_c1_g2_i3	0.0108092	---NA---
TRINITY_DN74997_c3_g3_i1	-0.0108071	---NA---
TRINITY_DN58510_c0_g2_i4	-0.0108067	---NA---
TRINITY_DN74729_c7_g1_i8	-0.0108061	---NA---
SOAP.k55.scaffold28137	-0.010805	myb-binding protein 1A-like protein
TRINITY_DN82713_c2_g3_i2	0.0107989	---NA---
Velvet.k45.Locus_71492_Transcript_3/5_Confidence_0.118_Length_353	-0.0107975	---NA---
Velvet.k55.Locus_19059_Transcript_5/14_Confidence_0.156_Length_1105	0.0107972	co-chaperone-curved DNA binding protein A
Velvet.k55.Locus_27913_Transcript_5/5_Confidence_0.500_Length_654	-0.010794	Tubulin alpha-1D chain
TransAb.k35.S1229592	0.0107921	RNA-directed DNA polymerase from mobile element jockey-like
SOAP.k65.scaffold135778	-0.0107901	PREDICTED: uncharacterized protein LOC105437654
Velvet.k65.Locus_7079_Transcript_1/10_Confidence_0.571_Length_2807	-0.0107873	hydroxyacid oxidase 1
SOAP.k85.C859151	-0.0107835	proteinase T
TransAb.k65.S140536	0.0107791	protein phosphatase 1 regulatory subunit 12A-like
SOAP.k35.scaffold90147	0.0107715	steroid 5-alpha-reductase DET2-like isoform X1
TransAb.k45.R664387	0.0107707	---NA---
Velvet.k75.Locus_97952_Transcript_5/8_Confidence_0.312_Length_2540	0.0107694	somatostatin receptor type 1-like
SOAP.k85.scaffold64911	0.0107649	vacuolar protein sorting-associated protein 13B isoform X1
SOAP.k75.scaffold92765	-0.0107645	---NA---
SOAP.k75.scaffold88174	0.0107636	---NA---
TRINITY_DN72328_c0_g1_i1	-0.0107624	RNA-directed DNA polymerase from mobile element jockey-like
Velvet.k55.Locus_23593_Transcript_14/21_Confidence_0.306_Length_4383	-0.0107557	pol-like protein
Velvet.k45.Locus_22137_Transcript_10/18_Confidence_0.352_Length_1028	0.0107542	protein NLRC5-like
Velvet.k85.Locus_6191_Transcript_5/5_Confidence_0.583_Length_1407	-0.0107514	RNA-directed DNA polymerase from mobile element jockey-like
TRINITY_DN65026_c1_g6_i2	0.0107514	---NA---
Velvet.k65.Locus_178500_Transcript_1/1_Confidence_1.000_Length_461	-0.0107442	---NA---
SOAP.k75.C1125763	0.0107393	---NA---
SOAP.k45.scaffold96273	-0.0107389	---NA---
SOAP.k75.C1435671	0.0107365	dipeptidyl peptidase 1 isoform X1
TransAb.k65.S169402	-0.0107257	---NA---
SOAP.k75.C1443159	0.0107251	---NA---
TRINITY_DN56133_c0_g1_i5	0.0107238	putative RNA-directed DNA polymerase from transposon X-element
TRINITY_DN90937_c7_g6_i1	-0.0107217	---NA---
TransAb.k35.R1355542	0.0107208	---NA---
TransAb.k75.S59645	0.0107189	---NA---
TRINITY_DN65996_c0_g1_i24	-0.0107188	---NA---
SOAP.k75.C749121	-0.0107107	---NA---
Velvet.k45.Locus_54656_Transcript_1/1_Confidence_1.000_Length_846	0.0107104	scavenger receptor class F member 1-like
SOAP.k65.scaffold68898	0.010709	PREDICTED: uncharacterized protein LOC105440669
Velvet.k45.Locus_2693_Transcript_11/12_Confidence_0.476_Length_2501	0.0107082	RNA-directed DNA polymerase from mobile element jockey
Velvet.k75.Locus_167065_Transcript_2/2_Confidence_0.667_Length_371	0.0107081	---NA---
Velvet.k45.Locus_275271_Transcript_3/3_Confidence_0.565_Length_285	0.0107059	---NA---
SOAP.k35.scaffold123383	0.010705	---NA---
Velvet.k55.Locus_99462_Transcript_1/1_Confidence_1.000_Length_339	0.0106984	RNA-directed DNA polymerase from mobile element jockey-like
SOAP.k85.C358373	0.0106972	---NA---
Velvet.k75.Locus_62381_Transcript_1/1_Confidence_1.000_Length_958	0.0106964	sacsin-like
Velvet.k75.Locus_8460_Transcript_3/27_Confidence_1.000_Length_207	0.0106947	---NA---
TransAb.k35.R1339247	0.0106894	---NA---
SOAP.k35.C3378530	-0.010689	---NA---
SOAP.k45.C1806450	0.0106831	---NA---
TRINITY_DN92168_c1_g1_i11	0.0106826	phosphatidylinositol phosphatase PTPRQ-like
Velvet.k75.Locus_93048_Transcript_5/19_Confidence_1.000_Length_196	0.0106816	---NA---
TRINITY_DN59059_c1_g1_i2	-0.010679	tubulin beta-4B chain-like
TRINITY_DN94357_c5_g2_i2	0.0106764	---NA---
TRINITY_DN90420_c1_g1_i2	-0.0106752	DNA-binding protein RFX6
SOAP.k45.scaffold46441	0.0106744	cholecystokinin receptor type A
TransAb.k75.S90493	-0.0106709	---NA---
Velvet.k35.Locus_35520_Transcript_4/7_Confidence_0.318_Length_2043	-0.0106679	PREDICTED: uncharacterized protein LOC105442775
TRINITY_DN86387_c0_g1_i1	-0.0106588	protein argonaute-2
Velvet.k75.Locus_46673_Transcript_2/6_Confidence_0.739_Length_4624	0.0106562	caspase-8
TRINITY_DN76523_c4_g1_i3	0.0106542	---NA---
TRINITY_DN94125_c4_g1_i14	-0.0106505	multiple epidermal growth factor-like domains protein 11 isoform X1
SOAP.k65.scaffold49644	0.0106444	PREDICTED: uncharacterized protein LOC105437506
Velvet.k55.Locus_4042_Transcript_1/16_Confidence_1.000_Length_183	-0.0106434	---NA---
Velvet.k45.Locus_103825_Transcript_1/1_Confidence_1.000_Length_585	-0.0106416	---NA---
TransAb.k35.S544267	0.0106407	---NA---
TRINITY_DN61756_c2_g1_i4	-0.0106346	---NA---
TRINITY_DN64792_c2_g1_i1	-0.0106232	---NA---
TransAb.k65.S221167	0.0106213	---NA---
TransAb.k35.S1280334	-0.0106193	hypothetical protein XENTR_v90029977mg
Velvet.k65.Locus_72618_Transcript_1/1_Confidence_1.000_Length_264	0.0106168	---NA---
SOAP.k75.C332560	0.0106165	---NA---
Velvet.k65.Locus_72783_Transcript_1/1_Confidence_1.000_Length_616	0.0106157	---NA---
TRINITY_DN61848_c0_g1_i1	-0.0106136	isovaleryl-CoA dehydrogenase
Velvet.k45.Locus_194199_Transcript_1/1_Confidence_1.000_Length_424	-0.010613	---NA---
TransAb.k65.S285433	-0.0106119	---NA---
TRINITY_DN94683_c1_g1_i8	0.010611	---NA---
SOAP.k45.scaffold133154	-0.0106052	---NA---
TRINITY_DN79147_c0_g1_i11	-0.0106042	---NA---
TransAb.k35.R1269654	-0.0106023	---NA---
TransAb.k45.R733589	0.0106006	---NA---
TRINITY_DN67178_c1_g1_i6	-0.0105982	toll-like receptor 3
TRINITY_DN31324_c0_g1_i1	-0.0105953	---NA---
Velvet.k55.Locus_37882_Transcript_14/18_Confidence_0.500_Length_4217	0.0105946	protein NRDE2 homolog
Velvet.k35.Locus_26654_Transcript_4/10_Confidence_0.139_Length_582	-0.010594	---NA---
TransAb.k75.S23242	0.010593	---NA---
SOAP.k45.C2798014	-0.0105917	---NA---
SOAP.k55.C2517529	0.01059	---NA---
SOAP.k55.C3093446	0.0105879	---NA---
Velvet.k85.Locus_58335_Transcript_1/1_Confidence_1.000_Length_1101	0.0105873	low-density lipoprotein receptor-related protein 4
TransAb.k55.R472302	0.010587	---NA---
Velvet.k55.Locus_1289_Transcript_10/12_Confidence_0.593_Length_3613	0.0105858	G-protein coupled receptor GRL101-like
TransAb.k65.S253505	0.0105848	---NA---
SOAP.k65.C1745573	0.0105843	---NA---
Velvet.k75.Locus_154113_Transcript_1/1_Confidence_1.000_Length_307	-0.0105831	---NA---
TRINITY_DN88606_c2_g1_i1	0.0105812	---NA---
TRINITY_DN94156_c0_g1_i2	0.0105811	---NA---
TransAb.k55.S301444	0.0105799	---NA---
SOAP.k65.C1972357	-0.0105732	---NA---
SOAP.k45.C2061775	0.0105621	---NA---
SOAP.k35.C3531507	-0.0105607	---NA---
TRINITY_DN84589_c1_g3_i7	0.0105582	deoxyhypusine synthase
Velvet.k45.Locus_17364_Transcript_35/37_Confidence_0.417_Length_11635	-0.0105575	SUREJ3
SOAP.k55.C2917879	0.0105513	---NA---
SOAP.k55.C2282727	-0.0105475	---NA---
Velvet.k55.Locus_73698_Transcript_2/3_Confidence_0.923_Length_4639	0.0105425	serine/threonine-protein phosphatase 6 regulatory ankyrin repeat subunit B-like
SOAP.k55.C2061455	0.0105422	---NA---
TRINITY_DN89789_c1_g1_i1	0.0105416	heat shock 70 kDa protein IV-like
TRINITY_DN67694_c3_g2_i1	-0.0105398	---NA---
SOAP.k55.scaffold61683	-0.0105387	NACHT, LRR and PYD domains-containing protein 12-like
Velvet.k75.Locus_70658_Transcript_1/2_Confidence_0.667_Length_499	-0.0105374	---NA---
Velvet.k35.Locus_32379_Transcript_1/10_Confidence_0.148_Length_413	0.0105363	---NA---
SOAP.k65.C2209836	0.010536	low-density lipoprotein receptor-related protein 12
Velvet.k55.Locus_16114_Transcript_19/26_Confidence_0.513_Length_4112	0.0105342	irregular chiasm C-roughest protein-like isoform X1
TransAb.k45.R711012	-0.0105327	---NA---
SOAP.k65.C2034804	-0.0105314	---NA---
Velvet.k65.Locus_19126_Transcript_2/4_Confidence_0.600_Length_2449	-0.0105306	---NA---
Velvet.k65.Locus_5935_Transcript_13/16_Confidence_0.235_Length_3180	0.0105296	ankyrin repeat and protein kinase domain-containing protein 1-like
TRINITY_DN77644_c2_g1_i1	0.0105283	protein eyes shut homolog
TRINITY_DN58878_c0_g1_i1	-0.0105267	---NA---
SOAP.k85.C493906	0.0105259	---NA---
SOAP.k35.scaffold94915	0.0105231	---NA---
SOAP.k45.scaffold141602	-0.0105228	probable ATP-dependent RNA helicase DDX58
TRINITY_DN89996_c1_g1_i1	0.0105223	---NA---
SOAP.k55.C2497871	0.0105075	---NA---
Velvet.k45.Locus_82842_Transcript_4/8_Confidence_0.458_Length_342	-0.0105068	---NA---
SOAP.k55.scaffold124865	-0.0105061	---NA---
TransAb.k55.S118773	0.0105044	---NA---
TRINITY_DN62592_c4_g4_i3	0.0105035	zinc/cadmium resistance protein isoform X1
Velvet.k45.Locus_44965_Transcript_7/13_Confidence_0.564_Length_3649	-0.0105034	probable isoprenylcysteine alpha-carbonyl methylesterase ICME
Velvet.k75.Locus_10109_Transcript_7/11_Confidence_0.121_Length_763	-0.0105031	PREDICTED: uncharacterized protein LOC109619185
TRINITY_DN102603_c0_g1_i1	-0.0104994	---NA---
SOAP.k85.C714334	-0.0104962	tubulin alpha-1C chain-like
Velvet.k35.Locus_14996_Transcript_11/14_Confidence_0.607_Length_4183	0.0104953	PREDICTED: cingulin-like, partial
TransAb.k55.S287787	0.0104929	galanin receptor type 2-like
TRINITY_DN62847_c3_g1_i3	-0.0104924	---NA---
Velvet.k65.Locus_8883_Transcript_3/6_Confidence_0.462_Length_2327	-0.0104911	PREDICTED: uncharacterized protein LOC582480
TRINITY_DN92027_c1_g2_i1	-0.0104903	PREDICTED: uncharacterized protein LOC105443035, partial
TRINITY_DN77541_c0_g1_i1	-0.0104868	tigger transposable element-derived protein 6
TRINITY_DN65459_c0_g1_i1	0.0104868	hypothetical protein
TransAb.k35.S1382319	0.010486	---NA---
SOAP.k35.scaffold52484	0.0104811	---NA---
TRINITY_DN80342_c2_g1_i2	0.0104808	---NA---
TRINITY_DN85304_c1_g1_i1	0.0104737	---NA---
TRINITY_DN61659_c1_g1_i17	0.0104736	---NA---
SOAP.k65.C2144466	0.0104719	PREDICTED: copine-8
TRINITY_DN74266_c0_g2_i3	0.01047	LOW QUALITY PROTEIN: uncharacterized protein LOC111188558
TransAb.k65.S233192	0.0104655	---NA---
SOAP.k75.C977032	0.0104652	---NA---
SOAP.k45.scaffold70167	0.0104639	synaptotagmin-15-like
TRINITY_DN84182_c3_g1_i14	-0.0104626	---NA---
Velvet.k75.Locus_22083_Transcript_4/8_Confidence_0.300_Length_1855	-0.0104619	---NA---
Velvet.k65.Locus_205581_Transcript_1/1_Confidence_1.000_Length_334	0.0104604	---NA---
SOAP.k55.C3062268	-0.0104596	---NA---
SOAP.k45.scaffold95042	-0.0104575	---NA---
TRINITY_DN63117_c1_g1_i1	0.0104564	---NA---
SOAP.k65.C1953601	0.0104541	epoxide hydrolase 4-like isoform X2
SOAP.k75.scaffold24433	-0.0104484	E3 ubiquitin-protein ligase MYCBP2-like
TransAb.k45.R696141	-0.0104467	---NA---
TRINITY_DN60828_c0_g1_i1	-0.0104442	---NA---
SOAP.k35.C3495106	0.0104436	---NA---
Velvet.k75.Locus_71772_Transcript_1/1_Confidence_1.000_Length_422	0.0104401	---NA---
TRINITY_DN76195_c2_g1_i3	-0.0104382	haloacid dehalogenase-like hydrolase domain-containing protein 3
SOAP.k65.C2146578	-0.0104364	---NA---
SOAP.k35.C3536543	0.0104364	---NA---
Velvet.k65.Locus_52647_Transcript_7/10_Confidence_0.385_Length_3626	-0.0104347	toll-like receptor 3
TransAb.k55.R430859	0.0104342	PREDICTED: uncharacterized protein LOC100891521
TransAb.k45.S760495	-0.0104306	putative DNA polymerase
TransAb.k55.S56058	0.0104268	---NA---
TransAb.k65.S55536	0.0104238	---NA---
TRINITY_DN120079_c0_g1_i1	0.0104231	---NA---
SOAP.k55.scaffold73735	0.0104227	---NA---
Velvet.k55.Locus_1210_Transcript_1614/9940_Confidence_1.000_Length_337	0.0104218	---NA---
SOAP.k65.C1523909	0.0104216	---NA---
TRINITY_DN172114_c0_g1_i1	-0.0104201	---NA---
Velvet.k55.Locus_6566_Transcript_19/21_Confidence_0.545_Length_5328	-0.0104197	elongation factor 1-alpha
SOAP.k45.scaffold103730	-0.0104179	---NA---
Velvet.k45.Locus_117155_Transcript_3/7_Confidence_0.619_Length_3498	-0.0104166	splicing factor U2af large subunit A-like
Velvet.k35.Locus_11740_Transcript_2/3_Confidence_0.286_Length_578	-0.0104146	---NA---
Velvet.k65.Locus_50881_Transcript_2/4_Confidence_0.600_Length_644	0.0104131	---NA---
Velvet.k45.Locus_95968_Transcript_4/9_Confidence_0.763_Length_11142	-0.0104119	junctophilin-3 isoform X1
Velvet.k45.Locus_57669_Transcript_1/1_Confidence_1.000_Length_565	-0.0104021	---NA---
TRINITY_DN61162_c0_g1_i12	0.0104013	---NA---
TRINITY_DN62028_c3_g1_i8	0.0103984	helicase with zinc finger domain 2-like isoform X1
TRINITY_DN69385_c7_g1_i8	0.0103943	---NA---
TRINITY_DN86763_c1_g1_i9	-0.0103905	---NA---
SOAP.k85.C839193	0.0103861	heat shock protein 26
Velvet.k45.Locus_38966_Transcript_1/1_Confidence_1.000_Length_664	-0.0103846	---NA---
SOAP.k55.C2572983	0.0103835	---NA---
SOAP.k55.C2629776	-0.0103792	---NA---
SOAP.k55.scaffold76090	0.0103751	---NA---
TRINITY_DN79929_c0_g1_i7	-0.0103716	---NA---
SOAP.k55.C2200874	0.0103685	---NA---
Velvet.k75.Locus_48983_Transcript_2/6_Confidence_0.667_Length_1956	0.0103644	PREDICTED: uncharacterized protein LOC105440264
TRINITY_DN75784_c3_g1_i2	-0.0103624	---NA---
TRINITY_DN95195_c7_g1_i10	0.0103609	Integrase/recombinase xerD-like
SOAP.k35.C4176069	-0.0103574	---NA---
TRINITY_DN79230_c4_g1_i11	-0.0103556	---NA---
TRINITY_DN93969_c2_g2_i8	0.0103542	acyl-CoA synthetase family member 4 isoform X1
SOAP.k35.C3364100	0.0103511	---NA---
TRINITY_DN93398_c2_g1_i5	0.0103432	---NA---
SOAP.k45.C3488175	-0.0103417	---NA---
Velvet.k55.Locus_29447_Transcript_2/2_Confidence_0.800_Length_688	0.0103394	dentin sialophosphoprotein-like
TRINITY_DN59890_c0_g1_i3	0.0103321	PREDICTED: uncharacterized protein LOC100892397
SOAP.k55.C2452612	0.0103215	---NA---
Velvet.k55.Locus_22693_Transcript_13/13_Confidence_0.514_Length_1293	0.0103178	NACHT, LRR and PYD domains-containing protein 5-like
Velvet.k85.Locus_45749_Transcript_1/1_Confidence_1.000_Length_422	-0.0103136	angiotensin-converting enzyme
TRINITY_DN64134_c1_g1_i3	-0.0103128	PREDICTED: uncharacterized protein LOC105442332
Velvet.k55.Locus_49785_Transcript_5/11_Confidence_0.556_Length_1442	-0.0103018	macrophage mannose receptor 1
Velvet.k45.Locus_7174_Transcript_3/10_Confidence_0.109_Length_289	-0.0102988	---NA---
TRINITY_DN49256_c1_g1_i1	-0.0102973	---NA---
Velvet.k45.Locus_118991_Transcript_1/1_Confidence_1.000_Length_661	-0.010296	---NA---
Velvet.k45.Locus_2742_Transcript_7/10_Confidence_0.047_Length_370	-0.0102954	---NA---
SOAP.k85.C273913	0.0102937	---NA---
Velvet.k45.Locus_9609_Transcript_12/20_Confidence_0.358_Length_2336	0.0102937	zinc finger protein OZF-like
Velvet.k35.Locus_55466_Transcript_1/3_Confidence_0.846_Length_772	-0.0102922	---NA---
TRINITY_DN69227_c8_g3_i2	-0.0102906	---NA---
SOAP.k45.scaffold13224	0.0102901	120.7 kDa protein in NOF-FB transposable element
TransAb.k65.S161151	0.0102893	---NA---
TransAb.k35.R1366320	-0.010289	---NA---
SOAP.k55.C2961090	0.0102885	---NA---
TransAb.k75.S116455	0.0102868	---NA---
Velvet.k65.Locus_5150_Transcript_3/7_Confidence_0.214_Length_825	-0.0102863	pollen-specific leucine-rich repeat extensin-like protein 1 isoform X1
TransAb.k35.R1355181	0.0102835	---NA---
Velvet.k55.Locus_4636_Transcript_23/24_Confidence_0.079_Length_790	0.0102833	RNA-directed DNA polymerase from mobile element jockey
Velvet.k35.Locus_110910_Transcript_2/2_Confidence_0.667_Length_521	0.010278	---NA---
TRINITY_DN86949_c1_g1_i6	-0.0102775	---NA---
TransAb.k55.S243910	-0.0102764	---NA---
TRINITY_DN74212_c0_g1_i17	-0.010275	---NA---
SOAP.k75.C941170	0.0102746	---NA---
Velvet.k65.Locus_4344_Transcript_40/41_Confidence_0.122_Length_3955	-0.0102689	nose resistant to fluoxetine protein 6
TRINITY_DN82625_c2_g1_i9	0.0102666	---NA---
TRINITY_DN58379_c5_g12_i1	-0.0102657	PREDICTED: uncharacterized protein LOC107822661
SOAP.k75.C1313811	0.0102582	---NA---
SOAP.k65.C2214816	-0.0102511	allatostatin-A receptor-like
TRINITY_DN91830_c2_g1_i12	0.0102508	monocarboxylate transporter 3-like
Velvet.k45.Locus_2186_Transcript_220/232_Confidence_1.000_Length_188	0.0102495	---NA---
Velvet.k65.Locus_32588_Transcript_35/40_Confidence_0.301_Length_3916	0.0102487	RNA-directed DNA polymerase from mobile element jockey-like
SOAP.k85.C862415	-0.0102473	PREDICTED: uncharacterized protein LOC100889549
Velvet.k45.Locus_7208_Transcript_2/2_Confidence_0.750_Length_558	-0.0102438	---NA---
TransAb.k85.S35068	0.0102339	---NA---
TransAb.k75.S94149	0.0102331	---NA---
Velvet.k35.Locus_2298_Transcript_3/3_Confidence_0.600_Length_5328	-0.0102323	Transposon Ty3-G Gag-Pol polyprotein
SOAP.k85.C191554	0.0102319	---NA---
Velvet.k35.Locus_118195_Transcript_3/5_Confidence_0.500_Length_354	-0.0102301	---NA---
SOAP.k35.C3855010	0.0102285	---NA---
TRINITY_DN87426_c0_g1_i1	-0.010228	pathogenesis-related protein PRMS-like
TRINITY_DN67692_c2_g2_i4	0.0102256	---NA---
Velvet.k35.Locus_14978_Transcript_13/22_Confidence_0.488_Length_4647	-0.0102254	Transposon Ty3-G Gag-Pol polyprotein
Velvet.k55.Locus_1075_Transcript_138/384_Confidence_1.000_Length_748	0.0102218	serine/threonine-protein kinase Nek6
TRINITY_DN98919_c0_g1_i1	-0.0102179	---NA---
Velvet.k45.Locus_192812_Transcript_1/1_Confidence_1.000_Length_299	-0.0102147	---NA---
SOAP.k45.scaffold67338	0.0102141	---NA---
Velvet.k65.Locus_10229_Transcript_6/9_Confidence_0.455_Length_2290	-0.0102134	ubiquitin 8
TransAb.k35.S1389593	0.0102059	---NA---
SOAP.k55.C2503895	0.0102055	---NA---
TRINITY_DN81272_c0_g1_i1	0.010205	contactin-associated protein 1-like
Velvet.k45.Locus_99832_Transcript_2/10_Confidence_0.320_Length_1533	-0.0102034	proteinase T
Velvet.k55.Locus_27034_Transcript_1/3_Confidence_0.778_Length_2337	0.0102016	RNA-directed DNA polymerase from mobile element jockey-like
TransAb.k35.S1390015	-0.0102001	---NA---
Velvet.k85.Locus_154914_Transcript_1/3_Confidence_0.400_Length_1146	0.010199	NACHT, LRR and PYD domains-containing protein 6-like
TRINITY_DN72018_c1_g2_i1	0.0101919	alpha-(1,3)-fucosyltransferase 6
TRINITY_DN70132_c4_g1_i2	0.0101879	---NA---
TRINITY_DN93410_c2_g4_i1	0.0101838	---NA---
TRINITY_DN82011_c4_g4_i1	-0.0101775	---NA---
TransAb.k45.R676684	0.010177	RNA-directed DNA polymerase from mobile element jockey-like
TRINITY_DN89710_c0_g1_i7	-0.0101762	homeobox protein
Velvet.k75.Locus_159660_Transcript_1/1_Confidence_1.000_Length_338	0.010176	---NA---
TRINITY_DN58300_c2_g1_i12	0.010175	histone-lysine N-methyltransferase 2B-like
Velvet.k45.Locus_29306_Transcript_3/5_Confidence_0.735_Length_557	0.0101749	PREDICTED: uncharacterized protein LOC100892013
SOAP.k35.scaffold104392	-0.0101691	PREDICTED: uncharacterized protein LOC588719
Velvet.k55.Locus_4836_Transcript_10/13_Confidence_0.660_Length_3123	-0.0101669	neutral cholesterol ester hydrolase 1
SOAP.k55.scaffold43453	-0.0101663	RNA-directed DNA polymerase from mobile element jockey-like
SOAP.k65.C1844049	0.0101654	---NA---
TRINITY_DN62094_c0_g2_i16	0.0101651	PREDICTED: uncharacterized protein LOC100889749
SOAP.k35.C4058576	-0.0101586	---NA---
TRINITY_DN68144_c1_g1_i3	-0.0101534	---NA---
TRINITY_DN62227_c0_g2_i1	-0.0101517	---NA---
SOAP.k45.C3116034	0.0101513	---NA---
SOAP.k75.scaffold72340	0.0101502	---NA---
TRINITY_DN68473_c1_g4_i1	0.0101477	---NA---
TRINITY_DN62034_c0_g1_i10	-0.0101462	low-density lipoprotein receptor-related protein 4-like
TRINITY_DN60972_c9_g1_i1	-0.0101441	---NA---
TRINITY_DN75452_c1_g1_i1	0.0101429	PREDICTED: uncharacterized protein KIAA1958-like
Velvet.k65.Locus_62401_Transcript_1/5_Confidence_0.333_Length_539	0.0101419	---NA---
SOAP.k35.C4027609	-0.0101408	---NA---
Velvet.k75.Locus_45896_Transcript_1/3_Confidence_0.429_Length_776	0.010138	---NA---
Velvet.k55.Locus_7346_Transcript_59/62_Confidence_0.119_Length_3630	-0.010131	reverse transcriptase
Velvet.k65.Locus_2291_Transcript_5/9_Confidence_0.560_Length_4675	0.0101298	A-agglutinin anchorage subunit-like
Velvet.k35.Locus_1744_Transcript_19/63_Confidence_1.000_Length_591	0.0101248	---NA---
SOAP.k45.C2525228	-0.010123	---NA---
Velvet.k55.Locus_224775_Transcript_1/1_Confidence_1.000_Length_495	-0.0101203	---NA---
TransAb.k65.S187883	0.0101185	---NA---
Velvet.k45.Locus_100541_Transcript_1/1_Confidence_1.000_Length_384	-0.0101177	---NA---
TRINITY_DN71393_c0_g1_i4	-0.0101128	craniofacial development protein 2-like
Velvet.k35.Locus_7978_Transcript_1/1_Confidence_1.000_Length_498	-0.0101084	---NA---
Velvet.k55.Locus_54963_Transcript_5/7_Confidence_0.536_Length_1769	-0.0101066	---NA---
Velvet.k85.Locus_128464_Transcript_1/1_Confidence_1.000_Length_375	0.0101018	---NA---
TRINITY_DN72901_c1_g1_i11	-0.0101013	RNA-directed DNA polymerase from mobile element jockey-like
TransAb.k55.S293562	0.0101005	---NA---
TransAb.k85.S19870	0.0101004	---NA---
TRINITY_DN87982_c1_g4_i6	-0.0100987	---NA---
TRINITY_DN60071_c1_g2_i1	-0.0100983	angiopoietin-1 receptor
Velvet.k35.Locus_5097_Transcript_2/2_Confidence_0.900_Length_304	-0.010096	---NA---
SOAP.k75.C1255871	-0.0100945	---NA---
Velvet.k35.Locus_1410_Transcript_84817/121168_Confidence_1.000_Length_263	0.0100921	---NA---
Velvet.k45.Locus_108600_Transcript_1/1_Confidence_1.000_Length_190	-0.0100892	---NA---
TransAb.k35.S1344696	0.0100852	cholesterol 24-hydroxylase
Velvet.k45.Locus_6884_Transcript_38/52_Confidence_1.000_Length_244	0.0100823	---NA---
Velvet.k65.Locus_80742_Transcript_4/5_Confidence_0.667_Length_2063	0.010082	cyclic GMP-binding protein C
TRINITY_DN88452_c1_g2_i2	0.0100814	predicted protein
Velvet.k35.Locus_67500_Transcript_5/6_Confidence_0.741_Length_872	-0.0100781	---NA---
Velvet.k45.Locus_4934_Transcript_3/11_Confidence_0.575_Length_4476	0.0100739	PREDICTED: uncharacterized protein LOC105446121
TRINITY_DN58554_c0_g3_i4	0.0100726	NACHT, LRR and PYD domains-containing protein 12-like
SOAP.k55.C3122682	-0.0100711	---NA---
TRINITY_DN74825_c0_g1_i1	-0.010071	cytochrome P450 2U1
TRINITY_DN22645_c0_g1_i1	-0.0100701	---NA---
Velvet.k55.Locus_57233_Transcript_15/23_Confidence_0.463_Length_2060	-0.0100688	PREDICTED: uncharacterized protein LOC105438741
TRINITY_DN59628_c4_g1_i1	-0.0100655	---NA---
SOAP.k85.C801755	0.0100618	---NA---
Velvet.k45.Locus_6470_Transcript_4/10_Confidence_0.228_Length_2491	0.0100578	arylamine N-acetyltransferase 1
SOAP.k75.C662414	0.0100568	---NA---
SOAP.k45.scaffold100901	-0.0100549	PREDICTED: uncharacterized protein LOC100891942
SOAP.k45.scaffold74653	0.0100546	---NA---
TransAb.k75.S99752	0.0100529	---NA---
Velvet.k75.Locus_191088_Transcript_1/1_Confidence_1.000_Length_278	0.0100523	---NA---
Velvet.k35.Locus_5128_Transcript_47/53_Confidence_0.030_Length_1871	-0.0100497	CRE-SUL-2 protein
Velvet.k55.Locus_43300_Transcript_17/21_Confidence_0.206_Length_1735	-0.0100479	E3 ubiquitin-protein ligase RNF34 isoform X3
SOAP.k65.scaffold136456	0.0100444	PREDICTED: uncharacterized protein LOC100893695
SOAP.k55.scaffold104716	0.0100431	---NA---
Velvet.k75.Locus_24115_Transcript_2/9_Confidence_0.269_Length_2750	-0.0100377	autotransporter domain-containing protein
Velvet.k35.Locus_48141_Transcript_5/6_Confidence_0.729_Length_763	0.0100372	ankyrin repeat domain-containing protein 50-like
Velvet.k45.Locus_7184_Transcript_18/23_Confidence_0.201_Length_2957	0.0100338	putative RNA-directed DNA polymerase from transposon BS
TRINITY_DN63511_c3_g1_i10	0.0100319	---NA---
SOAP.k45.C3111814	0.010031	---NA---
Velvet.k85.Locus_156442_Transcript_1/1_Confidence_1.000_Length_340	0.0100296	---NA---
Velvet.k65.Locus_80114_Transcript_1/1_Confidence_1.000_Length_601	-0.0100272	---NA---
SOAP.k75.scaffold113634	-0.010027	NACHT, LRR and PYD domains-containing protein 12-like
SOAP.k45.scaffold2863	-0.0100229	galanin receptor type 2-like
SOAP.k45.C2865846	0.010022	---NA---
Velvet.k65.Locus_43622_Transcript_1/1_Confidence_1.000_Length_343	-0.0100215	---NA---
SOAP.k65.C939658	-0.0100196	---NA---
SOAP.k65.scaffold99055	-0.0100188	---NA---
TransAb.k35.S1308159	-0.0100188	Retrovirus-related Pol polyprotein from transposon 17.6
[truncated: 31,655 more rows]

## Sheet: gastrula_DE_temperature
gene	annotation	logFC	AveExpr	t	P.Value	adj.P.Val	B
TRINITY_DN91546_c2_g1_i4	enkurin domain-containing protein 1	3.55361	0.32318	5.46846	0.000133148	0.00563177	1.28181
Velvet.k45.Locus_36919_Transcript_2/4_Confidence_0.667_Length_3284	transcription factor SUM-1-like	3.39034	-0.603038	6.80585	1.6977e-05	0.00189186	3.31965
TransAb.k55.R493385	---NA---	3.01227	0.299474	3.78858	0.00249328	0.030292	-1.63125
Velvet.k45.Locus_3846_Transcript_60/68_Confidence_0.076_Length_1001	transmembrane protein 179B-like	2.84659	4.24682	28.1106	1.68412e-12	5.66772e-08	16.2195
TRINITY_DN66851_c3_g1_i4	---NA---	2.76919	2.93661	20.4556	7.66317e-11	1.28948e-06	13.9509
SOAP.k65.C2171018	PREDICTED: uncharacterized protein LOC105446343	2.32389	1.72833	15.7299	1.71356e-09	1.4417e-05	11.6647
Velvet.k65.Locus_23410_Transcript_6/7_Confidence_0.757_Length_3373	receptor-type tyrosine-protein phosphatase beta	2.02901	1.5858	11.525	6.167e-08	0.000109234	8.6314
Velvet.k55.Locus_16114_Transcript_19/26_Confidence_0.513_Length_4112	irregular chiasm C-roughest protein-like isoform X1	1.9471	-1.08454	6.41433	3.02479e-05	0.00261914	2.75082
TransAb.k65.S175059	---NA---	1.92554	0.0517795	4.07234	0.00148444	0.0221407	-1.11758
TRINITY_DN83055_c1_g3_i2	macrophage mannose receptor 1-like	1.88086	2.33947	16.2201	1.19565e-09	1.34128e-05	11.9476
TRINITY_DN67441_c6_g2_i2	---NA---	1.86359	-0.960488	4.67751	0.00050594	0.0121016	-0.0472393
Velvet.k75.Locus_24513_Transcript_8/8_Confidence_0.542_Length_3101	probable G-protein coupled receptor 128	1.84279	-0.206563	9.64033	4.48742e-07	0.000343226	6.81379
SOAP.k85.scaffold41304	ABC transporter G family member 20 isoform X1	1.83316	0.484143	4.30334	0.000979248	0.0174278	-0.704375
Velvet.k55.Locus_1289_Transcript_10/12_Confidence_0.593_Length_3613	G-protein coupled receptor GRL101-like	1.82915	-0.709768	3.79848	0.00244829	0.0299461	-1.61325
SOAP.k75.scaffold43042	inter-alpha-trypsin inhibitor heavy chain H3-like	1.82723	1.78737	5.09489	0.000247463	0.00806598	0.664988
Velvet.k55.Locus_8457_Transcript_1/5_Confidence_0.103_Length_434	receptor-type tyrosine-protein phosphatase beta	1.81044	-1.02309	6.9033	1.475e-05	0.00175405	3.45772
SOAP.k85.scaffold62544	---NA---	1.80348	2.22759	4.38525	0.000846192	0.0160528	-0.559151
Velvet.k35.Locus_86822_Transcript_5/8_Confidence_0.550_Length_3731	PREDICTED: uncharacterized protein LOC105439665	1.75734	-1.06632	7.68728	4.97243e-06	0.000961737	4.51907
SOAP.k35.scaffold106646	acid-sensing ion channel 1 isoform X1	1.72625	0.785	5.02683	0.000277622	0.00863125	0.550468
TransAb.k75.S89980	---NA---	1.71162	-1.42172	3.87298	0.00213523	0.0274585	-1.47789
Velvet.k85.Locus_33312_Transcript_7/7_Confidence_0.188_Length_1892	protein NLRC5-like	1.70675	-0.791654	4.5592	0.000622237	0.0134667	-0.253237
TRINITY_DN70132_c4_g1_i2	---NA---	1.70647	0.358647	3.54174	0.00393664	0.0394649	-2.08185
TRINITY_DN81762_c1_g2_i5	receptor-type tyrosine-protein phosphatase beta	1.69885	-0.824253	6.8893	1.50499e-05	0.00176477	3.43797
TransAb.k35.R1282115	potassium channel subfamily K member 1-like	1.69582	0.888773	3.70345	0.00291713	0.0331554	-1.78637
TRINITY_DN81312_c0_g1_i1	PREDICTED: uncharacterized protein LOC577186	1.63065	-0.372143	9.48071	5.38341e-07	0.000362347	6.64324
TRINITY_DN65281_c2_g1_i11	cell death protein 3	1.58488	-0.710147	3.77974	0.00253418	0.0305792	-1.64734
Velvet.k55.Locus_22564_Transcript_1/8_Confidence_0.583_Length_1946	receptor-type tyrosine-protein phosphatase beta	1.56349	-0.0601608	7.69011	4.95364e-06	0.000961737	4.52274
TransAb.k45.S721857	acid-sensing ion channel 1 isoform X1	1.55562	2.32808	7.65186	5.21433e-06	0.000984187	4.47296
Velvet.k45.Locus_61480_Transcript_10/10_Confidence_0.542_Length_2901	very long-chain acyl-CoA synthetase-like	1.55174	-0.0881251	4.54577	0.000637098	0.0136828	-0.27673
TRINITY_DN81690_c1_g1_i14	low-density lipoprotein receptor-related protein 4-like	1.54887	-0.734861	6.95977	1.36035e-05	0.00169416	3.5371
Velvet.k65.Locus_177460_Transcript_2/2_Confidence_0.833_Length_445	predicted protein	1.54806	0.168718	6.25767	3.83335e-05	0.00283615	2.51681
TRINITY_DN60259_c3_g1_i5	---NA---	1.53049	-1.07676	5.67455	9.53837e-05	0.00485763	1.61333
Velvet.k45.Locus_30033_Transcript_1/2_Confidence_0.667_Length_4332	probable receptor-like protein kinase At2g47060	1.52571	1.59945	9.67104	4.33414e-07	0.000339212	6.84628
SOAP.k65.C1965465	predicted protein	1.52417	0.124812	7.2102	9.54905e-06	0.00139723	3.88356
Velvet.k45.Locus_37955_Transcript_1/4_Confidence_0.462_Length_2802	protein lifeguard 1-like	1.51879	1.05461	3.76529	0.00260258	0.0311114	-1.67367
SOAP.k45.scaffold70167	synaptotagmin-15-like	1.51482	0.0552839	6.91634	1.44764e-05	0.00175405	3.4761
SOAP.k55.scaffold47349	leucine-rich repeat and immunoglobulin-like domain-containing nogo receptor-interacting protein 2	1.5066	4.12332	5.25459	0.000189412	0.00703584	0.931136
TransAb.k35.R1396494	RNA-directed DNA polymerase from mobile element jockey-like	1.50036	-0.310554	3.51392	0.00414572	0.0407002	-2.13278
Velvet.k45.Locus_9835_Transcript_2/3_Confidence_0.889_Length_1947	receptor-type tyrosine-protein phosphatase beta	1.4929	-0.77198	4.35395	0.000894674	0.0165254	-0.614562
Velvet.k35.Locus_10709_Transcript_10/10_Confidence_0.605_Length_4877	interferon regulatory factor 4-like	1.48536	3.6306	4.74428	0.000450537	0.0113773	0.0682536
SOAP.k85.scaffold17762	tripartite motif-containing protein 45-like	1.48124	0.0733529	3.783	0.00251903	0.03048	-1.64141
SOAP.k85.C886479	putative DNA polymerase	1.46753	5.35598	4.76517	0.000434539	0.0110884	0.10426
SOAP.k75.scaffold112844	---NA---	1.46648	-0.451195	7.06237	1.17561e-05	0.00158256	3.68013
SOAP.k35.scaffold112350	putative basement membrane-specific heparan sulfate proteoglycan core protein-like	1.45296	-0.618238	5.18983	0.00021101	0.00740268	0.823649
TransAb.k55.S251312	---NA---	1.45004	2.29098	8.68582	1.38275e-06	0.000507596	5.75065
Velvet.k85.Locus_30156_Transcript_1/3_Confidence_0.667_Length_2924	inactive carboxypeptidase-like protein X2	1.44052	-0.964952	5.4314	0.00014147	0.00586372	1.22151
Velvet.k45.Locus_35994_Transcript_2/7_Confidence_0.647_Length_5035	beta-1 adrenergic receptor-like	1.44023	3.1191	11.2138	8.39423e-08	0.000128409	8.35449
Velvet.k45.Locus_43784_Transcript_1/10_Confidence_0.476_Length_2527	death domain-containing protein CRADD-like	1.43628	-0.147445	3.80139	0.00243521	0.0298777	-1.60795
Velvet.k45.Locus_1863_Transcript_34/42_Confidence_0.276_Length_11495	putative DNA polymerase	1.43359	6.20266	5.16289	0.000220743	0.00761936	0.778755
Velvet.k35.Locus_18073_Transcript_5/6_Confidence_0.844_Length_4657	MAM and LDL-receptor class A domain-containing protein 1-like	1.4312	0.260788	6.81368	1.67853e-05	0.00187672	3.3308
Velvet.k55.Locus_110870_Transcript_18/18_Confidence_0.250_Length_1568	tyrosyl-DNA phosphodiesterase 2	1.42776	0.0370083	8.81093	1.18695e-06	0.000481273	5.89607
TransAb.k45.R697136	centromere protein V	1.42735	1.26956	5.87269	6.96057e-05	0.00401115	1.92606
Velvet.k35.Locus_48361_Transcript_1/1_Confidence_1.000_Length_190	---NA---	1.41428	-0.798709	6.0057	5.65101e-05	0.00362937	2.1327
TransAb.k55.J425251	PREDICTED: uncharacterized protein LOC587535	1.40676	1.28436	5.2048	0.000205798	0.00737586	0.848546
TRINITY_DN75845_c0_g1_i1	major yolk protein	1.40347	2.04924	5.09199	0.000248678	0.00806598	0.660111
Velvet.k55.Locus_12492_Transcript_1/1_Confidence_1.000_Length_1114	receptor-type tyrosine-protein phosphatase beta	1.40158	-1.36937	5.63817	0.000101125	0.00496826	1.55526
Velvet.k75.Locus_12539_Transcript_18/22_Confidence_0.448_Length_3642	irregular chiasm C-roughest protein-like isoform X1	1.39837	1.79162	3.55629	0.00383161	0.0387351	-2.05523
SOAP.k55.C3136004	RNA-directed DNA polymerase from mobile element jockey-like	1.39814	-1.13913	3.78466	0.00251135	0.0304346	-1.63839
Velvet.k65.Locus_142938_Transcript_2/2_Confidence_0.833_Length_1895	lactase-phlorizin hydrolase-like	1.39551	0.457231	5.00778	0.000286739	0.00879663	0.51829
SOAP.k45.C3402271	---NA---	1.38751	0.102229	6.71828	1.92838e-05	0.00201546	3.19439
SOAP.k55.scaffold30185	muscarinic acetylcholine receptor M1-like	1.38482	-0.659812	6.71455	1.93892e-05	0.00202019	3.18903
Velvet.k55.Locus_41998_Transcript_4/6_Confidence_0.667_Length_2463	protein PFC0760c	1.38288	0.184368	5.32197	0.000169386	0.00654481	1.04234
Velvet.k65.Locus_32588_Transcript_35/40_Confidence_0.301_Length_3916	RNA-directed DNA polymerase from mobile element jockey-like	1.37082	2.56379	11.3424	7.38399e-08	0.000118609	8.46991
TRINITY_DN77826_c0_g1_i6	leucine-rich repeat transmembrane neuronal protein 4-like	1.37006	-0.255505	5.95273	6.13825e-05	0.00380726	2.05073
TRINITY_DN70096_c0_g1_i2	predicted protein	1.36385	0.124191	6.47482	2.76287e-05	0.00252667	2.84019
SOAP.k65.scaffold54870	glyoxal reductase-like	1.36312	-0.107305	7.12208	1.08055e-05	0.00152153	3.76268
Velvet.k45.Locus_16060_Transcript_18/20_Confidence_0.175_Length_3951	methylcrotonoyl-CoA carboxylase beta chain, mitochondrial	1.36034	2.88096	10.2354	2.3233e-07	0.000229965	7.42549
Velvet.k85.Locus_32294_Transcript_1/1_Confidence_1.000_Length_2203	dnaJ homolog subfamily B member 5	1.35923	5.87974	9.59501	4.72433e-07	0.000345636	6.76565
Velvet.k45.Locus_39187_Transcript_12/13_Confidence_0.231_Length_4655	solute carrier family 15 member 4-like	1.35039	2.6096	6.10421	4.85037e-05	0.00330284	2.28401
SOAP.k65.C1958637	---NA---	1.34726	-0.816334	5.62477	0.00010333	0.00504715	1.53383
TransAb.k35.R1259429	metalloproteinase inhibitor 1	1.34629	-0.464176	4.49056	0.000702174	0.0145421	-0.373531
SOAP.k35.scaffold66660	histamine H3 receptor-like	1.32571	2.83341	6.51326	2.609e-05	0.00242551	2.8967
Velvet.k55.Locus_159087_Transcript_1/1_Confidence_1.000_Length_403	---NA---	1.32491	-1.04748	6.10189	4.86779e-05	0.00330284	2.28046
TRINITY_DN86526_c0_g1_i2	Immunoglobulin domain containing protein	1.31919	-0.652626	6.06334	5.16696e-05	0.00341629	2.2214
TRINITY_DN86731_c0_g1_i8	PREDICTED: uncharacterized protein LOC100892916	1.31698	0.765251	5.28681	0.000179543	0.00679678	0.984394
TRINITY_DN94411_c1_g1_i1	sushi, von Willebrand factor type A, EGF and pentraxin domain-containing protein 1	1.30519	0.35675	6.55898	2.43773e-05	0.00230448	2.96363
Velvet.k75.Locus_723_Transcript_1/1_Confidence_1.000_Length_1664	diamine acetyltransferase 2	1.30267	-0.338521	4.09696	0.00141964	0.0215016	-1.07329
SOAP.k85.scaffold35884	polypeptide N-acetylgalactosaminyltransferase 13-like isoform X1	1.29889	0.00298391	5.4882	0.00012893	0.00556996	1.31382
TRINITY_DN77713_c2_g1_i2	dipeptidase 1	1.29862	2.26965	9.98329	3.05883e-07	0.0002709	7.1709
SOAP.k45.scaffold141113	Tumor necrosis factor receptor superfamily member 27	1.29526	1.01258	6.95521	1.36926e-05	0.00169416	3.5307
SOAP.k85.C268667	---NA---	1.29139	4.30228	9.25164	7.02002e-07	0.000402128	6.39353
TRINITY_DN58224_c1_g1_i1	hyalin isoform X2	1.29098	0.773931	6.77229	1.78242e-05	0.00194128	3.27178
Velvet.k65.Locus_17300_Transcript_1/7_Confidence_0.556_Length_12834	alpha-2 collagen	1.28984	4.0657	4.73344	0.000459087	0.0115472	0.0495333
Velvet.k45.Locus_147086_Transcript_1/6_Confidence_0.760_Length_1778	DUF21 domain-containing protein At4g33700-like	1.28614	-0.899197	5.96607	6.01151e-05	0.00377726	2.07141
SOAP.k35.C3522276	---NA---	1.28304	-0.331546	6.86426	1.56024e-05	0.00178484	3.40258
SOAP.k45.scaffold53609	zinc metalloproteinase nas-13-like	1.27521	3.94177	4.16942	0.00124543	0.0200161	-0.943308
Velvet.k55.Locus_34294_Transcript_1/9_Confidence_0.643_Length_4130	prokineticin receptor 2-like	1.27488	-0.697891	4.29607	0.000992071	0.0175236	-0.717309
SOAP.k65.C981426	---NA---	1.27334	3.10403	13.7241	8.38189e-09	3.97944e-05	10.3664
Velvet.k55.Locus_12446_Transcript_10/12_Confidence_0.615_Length_5246	A disintegrin and metalloproteinase with thrombospondin motifs 14 isoform X2	1.27196	-0.00473105	3.83105	0.00230601	0.0287644	-1.55403
Velvet.k55.Locus_22488_Transcript_3/11_Confidence_0.049_Length_2232	metalloproteinase inhibitor 1	1.26854	1.11766	6.20674	4.14327e-05	0.00298534	2.43994
SOAP.k35.scaffold121732	parathyroid hormone/parathyroid hormone-related peptide receptor-like isoform X1	1.26789	0.671114	4.557	0.000624651	0.0135103	-0.257091
SOAP.k75.scaffold65534	carbohydrate sulfotransferase 11-like	1.26101	3.75372	12.7462	1.96178e-08	5.07859e-05	9.63996
SOAP.k55.C3238324	GS homeobox 2	1.25545	-0.21439	4.44229	0.000764733	0.0153467	-0.458456
Velvet.k35.Locus_60763_Transcript_12/18_Confidence_0.580_Length_3915	RNA-directed DNA polymerase from mobile element jockey-like	1.25504	-0.00272654	6.88976	1.504e-05	0.00176477	3.43861
SOAP.k35.C4252753	histone acetyltransferase p300-like isoform X1	1.2537	3.29503	7.64164	5.28638e-06	0.000988377	4.45964
SOAP.k55.C2344325	---NA---	1.24987	0.381955	5.15954	0.000221986	0.0076466	0.773162
Velvet.k45.Locus_25297_Transcript_10/19_Confidence_0.267_Length_3138	glucose-regulated protein 94	1.24647	6.03467	13.6263	9.10371e-09	3.97944e-05	10.2967
Velvet.k55.Locus_142295_Transcript_3/4_Confidence_0.444_Length_3884	low-density lipoprotein receptor-related protein 4-like	1.24529	-1.02382	7.14867	1.04088e-05	0.00148432	3.79926
Velvet.k55.Locus_8339_Transcript_4/6_Confidence_0.615_Length_2340	PREDICTED: uncharacterized protein LOC754270 isoform X1	1.24144	-1.43385	3.42122	0.00492743	0.0451029	-2.30252
SOAP.k35.scaffold14859	ADP-ribosylation factor-like	1.24056	-0.598116	5.80039	7.80366e-05	0.00429134	1.81263
TRINITY_DN74076_c2_g1_i9	---NA---	1.23676	-0.423432	6.97626	1.32869e-05	0.00167412	3.56019
SOAP.k65.scaffold136822	putative RNA-directed DNA polymerase from transposon BS	1.228	-0.513279	4.71063	0.000477623	0.0117414	0.0101158
TRINITY_DN73615_c15_g1_i5	---NA---	1.22602	-0.766478	5.17988	0.000214549	0.00746162	0.80709
Velvet.k65.Locus_34337_Transcript_10/13_Confidence_0.684_Length_5055	tripartite motif-containing protein 45-like	1.22501	0.694138	6.34214	3.37229e-05	0.00274747	2.64344
SOAP.k85.scaffold79632	coiled-coil domain-containing protein 60-like isoform X3	1.22156	-0.853933	6.79882	1.71508e-05	0.00189866	3.30964
TRINITY_DN60719_c0_g1_i2	uncharacterized protein LOC110990359	1.21388	0.319379	6.64306	2.15315e-05	0.00213123	3.0859
SOAP.k35.scaffold6408	alkaline phosphatase-like	1.20931	1.69454	11.9172	4.22273e-08	7.8951e-05	8.9685
Velvet.k65.Locus_11155_Transcript_1/6_Confidence_0.762_Length_3943	cholinesterase 1	1.2062	2.875	4.11611	0.00137129	0.0211114	-1.0389
TRINITY_DN76604_c0_g2_i11	RNA-directed DNA polymerase from mobile element jockey	1.20442	0.306617	4.63013	0.000549529	0.0126411	-0.12953
TransAb.k65.S146856	---NA---	1.20367	0.290216	4.00751	0.00166997	0.0236537	-1.2344
SOAP.k55.scaffold73735	---NA---	1.20327	1.29038	12.348	2.81955e-08	6.24261e-05	9.32414
TransAb.k35.R1337299	cytochrome P450 1A1	1.20324	-1.01022	4.13171	0.00133315	0.0207838	-1.01089
Velvet.k65.Locus_5935_Transcript_13/16_Confidence_0.235_Length_3180	ankyrin repeat and protein kinase domain-containing protein 1-like	1.20106	1.74908	8.3664	2.05737e-06	0.000618202	5.37061
Velvet.k55.Locus_4636_Transcript_23/24_Confidence_0.079_Length_790	RNA-directed DNA polymerase from mobile element jockey	1.20027	-0.480783	4.97048	0.000305503	0.00913867	0.45516
TRINITY_DN69211_c0_g4_i19	---NA---	1.19882	-1.11566	3.96765	0.0017958	0.0245775	-1.30641
SOAP.k55.C2938858	---NA---	1.19533	1.20787	3.52294	0.00407675	0.0402933	-2.11627
TransAb.k35.R1277932	alpha-2 collagen	1.19486	4.74435	3.48297	0.0043916	0.0422632	-2.18943
Velvet.k55.Locus_19059_Transcript_5/14_Confidence_0.156_Length_1105	co-chaperone-curved DNA binding protein A	1.18964	0.315557	4.67958	0.000504122	0.0120752	-0.0436552
TransAb.k35.R1234247	PREDICTED: uncharacterized protein LOC100888240	1.18856	0.226251	6.05797	5.21017e-05	0.00342467	2.21316
TRINITY_DN66799_c1_g1_i24	actin cytoskeleton-regulatory complex protein PAN1-like	1.18764	1.56138	9.60695	4.66063e-07	0.000345636	6.77836
Velvet.k65.Locus_36869_Transcript_2/8_Confidence_0.524_Length_1691	EGF-like repeat and discoidin I-like domain-containing protein 3	1.18739	0.727112	5.11311	0.000239986	0.00792591	0.695535
TRINITY_DN94594_c1_g2_i1	phosphopantothenoylcysteine decarboxylase subunit SIS2-like	1.18138	-0.127573	6.15393	4.49273e-05	0.00314634	2.35983
SOAP.k65.scaffold73683	---NA---	1.1795	-0.367107	3.96888	0.00179175	0.0245619	-1.30417
TransAb.k35.R1308309	gag-pol polyprotein	1.17891	0.548393	4.17495	0.00123308	0.0199066	-0.933407
TRINITY_DN83711_c3_g2_i1	---NA---	1.17857	0.932051	9.55056	4.96972e-07	0.000348439	6.71822
TRINITY_DN73493_c2_g1_i1	histamine H2 receptor-like	1.17771	0.831948	5.11379	0.000239711	0.0079246	0.696677
TRINITY_DN83447_c0_g1_i13	globin-like protein	1.17713	1.24299	9.1216	8.18027e-07	0.000417245	6.24911
Velvet.k35.Locus_9387_Transcript_11/16_Confidence_0.554_Length_1694	cuticle-degrading serine protease-like	1.17588	2.59201	6.729	1.89844e-05	0.00200812	3.20978
TRINITY_DN85407_c3_g1_i3	tripartite motif-containing protein 5-like	1.17076	-0.888249	5.46277	0.000134393	0.00566773	1.27256
SOAP.k35.scaffold125982	cat eye syndrome critical region protein 6 homolog	1.16005	0.776457	6.42011	2.99868e-05	0.00260769	2.75938
TransAb.k35.R1238900	ZP domain-containing protein	1.15924	2.24881	3.62867	0.00335008	0.0358714	-1.92291
SOAP.k35.scaffold131639	amiloride-sensitive sodium channel subunit alpha-like	1.15894	-0.153816	6.97804	1.32532e-05	0.00167412	3.56268
Velvet.k65.Locus_27914_Transcript_5/6_Confidence_0.643_Length_2887	acid-sensing ion channel 1-like	1.15468	-0.945874	5.83496	7.38782e-05	0.00417865	1.86696
Velvet.k45.Locus_32682_Transcript_9/12_Confidence_0.233_Length_4658	protein rolling stone-like	1.15459	1.55367	6.70855	1.95598e-05	0.00202544	3.18041
TransAb.k35.S1376183	uronyl 2-sulfotransferase	1.1533	-0.235363	3.90261	0.00202242	0.0265502	-1.42415
Velvet.k55.Locus_3636_Transcript_30/34_Confidence_0.317_Length_6772	monocarboxylate transporter 12-like	1.15274	2.85985	7.69648	4.91162e-06	0.000961021	4.53101
Velvet.k65.Locus_1250_Transcript_4/4_Confidence_0.700_Length_2762	intracellular protein transport protein USO1-like	1.15073	-0.267823	3.42374	0.00490425	0.0450065	-2.29789
TRINITY_DN85224_c6_g1_i13	transient receptor potential cation channel subfamily A member 1 homolog	1.14899	2.08717	8.24561	2.39787e-06	0.000646831	5.22355
SOAP.k75.scaffold65713	---NA---	1.14898	0.563132	4.83572	0.000384744	0.0104001	0.225474
SOAP.k75.C1184457	---NA---	1.14886	1.34401	8.17097	2.63798e-06	0.00067402	5.13175
SOAP.k35.C4240033	potassium channel subfamily K member 16-like	1.14469	0.484633	3.47004	0.00449868	0.042877	-2.21311
Velvet.k35.Locus_9387_Transcript_12/16_Confidence_0.518_Length_1677	alkaline serine protease ver112	1.1431	1.48083	5.73119	8.71197e-05	0.00454562	1.70333
Velvet.k65.Locus_51275_Transcript_10/12_Confidence_0.657_Length_2643	PREDICTED: uncharacterized protein LOC100892013	1.14236	-0.771965	3.78444	0.00251238	0.0304362	-1.6388
Velvet.k45.Locus_13205_Transcript_3/6_Confidence_0.667_Length_3868	rhamnose-binding lectin-like	1.13876	0.784091	10.2022	2.40818e-07	0.000231557	7.39236
SOAP.k75.scaffold24071	solute carrier family 15 member 4-like	1.13491	2.68718	5.55343	0.000115957	0.00531662	1.41926
TransAb.k55.R449999	cytochrome b561	1.13491	1.85838	7.45616	6.79748e-06	0.00112114	4.21515
Velvet.k65.Locus_58673_Transcript_4/10_Confidence_0.667_Length_3445	cytochrome P450 2U1	1.13407	0.340697	8.60314	1.53094e-06	0.000525738	5.65349
Velvet.k35.Locus_12878_Transcript_73/75_Confidence_0.071_Length_4162	amine oxidase [flavin-containing] B	1.13378	0.298394	3.94898	0.00185804	0.0252037	-1.34017
SOAP.k85.scaffold20584	---NA---	1.13085	-0.919929	4.16688	0.00125116	0.0200298	-0.947862
Velvet.k35.Locus_59257_Transcript_7/7_Confidence_0.565_Length_2013	selenoprotein O-like	1.12305	1.07897	5.57166	0.000112583	0.00523527	1.4486
Velvet.k55.Locus_4617_Transcript_1/2_Confidence_0.917_Length_1549	nectin variant 2 precursor	1.11992	0.935208	7.00017	1.28418e-05	0.00164581	3.5936
TransAb.k75.S3284	---NA---	1.11942	0.841016	7.85688	3.96916e-06	0.000873059	4.73744
TRINITY_DN85602_c0_g2_i10	proteinase R	1.11863	1.28308	4.71435	0.000474545	0.0117046	0.0165522
Velvet.k35.Locus_12013_Transcript_12/13_Confidence_0.372_Length_9838	fibrillin-1 isoform X1	1.11815	3.53356	6.37694	3.19979e-05	0.00269889	2.6953
SOAP.k35.scaffold130111	---NA---	1.11703	-1.02121	4.95445	0.000313962	0.00924267	0.427959
TRINITY_DN69459_c4_g2_i1	transmembrane protein 267	1.109	-0.229312	5.05258	0.000265781	0.00840658	0.593874
SOAP.k65.scaffold137414	M-phase phosphoprotein 8 isoform X3	1.10843	0.252119	6.12232	4.7168e-05	0.00325953	2.31166
Velvet.k45.Locus_69238_Transcript_4/7_Confidence_0.475_Length_2474	swi5-dependent recombination DNA repair protein 1 homolog	1.1084	1.40233	6.76364	1.80499e-05	0.00195553	3.25941
Velvet.k75.Locus_13969_Transcript_1/8_Confidence_0.680_Length_5185	L-ascorbate oxidase-like	1.10707	3.75799	12.4092	2.66493e-08	6.24261e-05	9.37347
Velvet.k75.Locus_11903_Transcript_8/9_Confidence_0.545_Length_3412	PREDICTED: uncharacterized protein LOC105445056	1.10692	0.389227	4.23962	0.00109767	0.0184934	-0.817846
TRINITY_DN58464_c0_g1_i1	---NA---	1.10232	0.59038	3.55095	0.00386984	0.039016	-2.06501
SOAP.k75.C1197729	---NA---	1.10142	0.838932	4.59768	0.000581633	0.0129975	-0.186058
TRINITY_DN84968_c0_g1_i5	mesenchyme-specific cell surface glycoprotein	1.09945	-0.38937	4.56116	0.000620097	0.0134553	-0.249807
Velvet.k45.Locus_4934_Transcript_3/11_Confidence_0.575_Length_4476	PREDICTED: uncharacterized protein LOC105446121	1.09915	-0.000226671	5.09215	0.00024861	0.00806598	0.66038
TransAb.k35.S1271302	---NA---	1.09731	-1.02846	4.57438	0.00060588	0.0132922	-0.226718
TRINITY_DN82665_c9_g1_i1	---NA---	1.09385	-0.797406	3.58293	0.00364664	0.0375532	-2.0065
SOAP.k35.scaffold107876	putative glycoprotein 3-alpha-L-fucosyltransferase A-like	1.09261	-0.691375	5.53831	0.000118837	0.00535777	1.39487
TransAb.k35.S1425081	RNA-directed DNA polymerase from mobile element jockey-like	1.09116	3.90873	8.43075	1.89743e-06	0.000601424	5.4482
Velvet.k35.Locus_3604_Transcript_9/10_Confidence_0.343_Length_705	---NA---	1.09049	1.88518	9.19915	7.46565e-07	0.00040524	6.33546
Velvet.k65.Locus_59373_Transcript_1/2_Confidence_0.750_Length_9185	deleted in malignant brain tumors 1 protein-like	1.089	-1.0724	4.04393	0.00156299	0.0228203	-1.16874
TRINITY_DN65459_c0_g1_i1	hypothetical protein	1.08764	-1.02954	3.69669	0.00295381	0.033448	-1.79871
Velvet.k65.Locus_2291_Transcript_5/9_Confidence_0.560_Length_4675	A-agglutinin anchorage subunit-like	1.08341	4.86473	13.5811	9.45965e-09	3.97944e-05	10.2643
SOAP.k65.C1976125	---NA---	1.08311	3.60226	6.42057	2.99658e-05	0.00260769	2.76007
SOAP.k45.scaffold120687	---NA---	1.07921	0.941671	4.446	0.000759724	0.0153166	-0.451917
SOAP.k55.scaffold99995	low-density lipoprotein receptor-related protein 1B isoform X2	1.07666	-0.735866	4.76798	0.000432427	0.0110756	0.109114
TRINITY_DN90238_c3_g1_i9	RNA-directed DNA polymerase from mobile element jockey	1.0766	-0.632856	7.78167	4.38449e-06	0.000905249	4.64108
SOAP.k55.C2061455	---NA---	1.07618	-1.02573	6.79207	1.73195e-05	0.00190508	3.30001
TransAb.k35.R1297836	---NA---	1.07303	-0.517251	3.55994	0.00380574	0.038543	-2.04856
TRINITY_DN64912_c0_g2_i17	---NA---	1.07085	0.162724	5.18939	0.000211165	0.00740268	0.822917
Velvet.k35.Locus_46236_Transcript_10/10_Confidence_0.583_Length_2432	monocarboxylate transporter 3-like	1.06967	0.607654	4.97673	0.000302274	0.00911536	0.465743
SOAP.k55.scaffold66769	serine/threonine-protein phosphatase 6 regulatory ankyrin repeat subunit B-like	1.06611	-0.341153	5.48085	0.000130484	0.00558908	1.3019
SOAP.k75.C850051	---NA---	1.06587	0.47244	3.80808	0.00240543	0.0296637	-1.59578
TRINITY_DN92168_c1_g1_i11	phosphatidylinositol phosphatase PTPRQ-like	1.06338	3.84854	12.2893	2.97707e-08	6.24261e-05	9.27651
TRINITY_DN63099_c8_g1_i1	---NA---	1.06196	-0.00260116	5.36362	0.000158135	0.00623099	1.11073
TransAb.k35.R1301904	transmembrane protein 26	1.05485	1.2049	4.02442	0.0016194	0.0232903	-1.2039
Velvet.k45.Locus_3423_Transcript_8/13_Confidence_0.114_Length_5399	protein jagged-1b	1.05379	-1.24011	3.76265	0.00261523	0.0312093	-1.67846
SOAP.k85.C888151	S8 family peptidase	1.05363	1.37205	5.75315	8.41221e-05	0.00446637	1.73809
Velvet.k65.Locus_18435_Transcript_1/1_Confidence_1.000_Length_865	Regeneration Associated Protein	1.05356	0.262317	5.22176	0.000200054	0.00729035	0.876724
Velvet.k75.Locus_14481_Transcript_4/6_Confidence_0.462_Length_1682	DUF21 domain-containing protein At4g33700-like	1.05038	-0.000476191	3.36776	0.0054446	0.0477117	-2.40043
Velvet.k45.Locus_40928_Transcript_1/9_Confidence_0.500_Length_3611	rap guanine nucleotide exchange factor 4 isoform X1	1.04881	0.0801959	7.26547	8.84105e-06	0.00134026	3.95881
SOAP.k65.C2221168	neuronal acetylcholine receptor subunit alpha-10-like	1.04699	5.01463	9.23367	7.16934e-07	0.000402128	6.37368
SOAP.k35.C4075400	PREDICTED: uncharacterized protein LOC105437721	1.04686	4.44389	4.23084	0.00111512	0.0186614	-0.833512
SOAP.k65.scaffold98651	G-protein coupled receptor 64-like	1.04678	-1.12392	3.82916	0.00231401	0.0287895	-1.55746
Velvet.k35.Locus_124228_Transcript_5/5_Confidence_0.700_Length_662	protein fem-1 homolog A-A-like	1.04538	0.0616216	5.75923	8.3312e-05	0.00445003	1.7477
Velvet.k85.Locus_15874_Transcript_1/2_Confidence_0.800_Length_2478	inactive carboxypeptidase-like protein X2	1.0441	3.15935	6.2107	4.11822e-05	0.00298053	2.44594
Velvet.k75.Locus_30876_Transcript_12/15_Confidence_0.617_Length_5936	probable helicase senataxin	1.04369	1.68484	5.76784	8.21781e-05	0.00442084	1.7613
TRINITY_DN94378_c1_g2_i7	G-protein coupled receptor 126	1.04284	-1.26401	4.49904	0.000691749	0.0144328	-0.358644
TRINITY_DN56674_c0_g1_i2	integrin alpha-8-like	1.04053	0.302549	4.53837	0.000645445	0.0137828	-0.289687
Velvet.k45.Locus_83406_Transcript_2/2_Confidence_0.800_Length_217	---NA---	1.04021	0.414228	6.58564	2.34342e-05	0.0022405	3.0025
Velvet.k45.Locus_13029_Transcript_2/6_Confidence_0.667_Length_2048	---NA---	1.04018	4.48324	12.2274	3.1534e-08	6.24261e-05	9.22602
Velvet.k65.Locus_11876_Transcript_23/31_Confidence_0.419_Length_8588	fibrillin-1 isoform X2	1.03684	2.98489	6.27735	3.72028e-05	0.00281939	2.54641
TransAb.k55.S287787	galanin receptor type 2-like	1.03623	0.451335	6.02795	5.45873e-05	0.00353285	2.16699
TRINITY_DN62356_c2_g4_i3	---NA---	1.03613	1.76565	6.93667	1.40606e-05	0.00172699	3.50469
Velvet.k35.Locus_36586_Transcript_1/10_Confidence_0.500_Length_2973	angiotensin-converting enzyme	1.03555	-0.354192	6.97391	1.33317e-05	0.00167412	3.5569
TransAb.k55.R431775	---NA---	1.03479	-0.617214	4.42038	0.000795016	0.0156645	-0.497093
TRINITY_DN67781_c2_g3_i1	G-protein coupled receptor GRL101-like	1.03303	-0.148563	3.56266	0.00378656	0.038401	-2.04359
TRINITY_DN79678_c4_g1_i7	PREDICTED: uncharacterized protein LOC105447150	1.03176	-0.888292	4.35332	0.00089569	0.0165351	-0.61569
TRINITY_DN89039_c0_g2_i12	monocarboxylate transporter 12	1.03035	0.634739	6.30652	3.5591e-05	0.00280711	2.59018
SOAP.k65.C2105020	PREDICTED: uncharacterized protein LOC105438197	1.02951	-0.405117	4.35241	0.000897135	0.0165393	-0.617293
TRINITY_DN79863_c2_g1_i1	---NA---	1.02666	-0.652759	5.54723	0.000117129	0.00534128	1.40925
Velvet.k65.Locus_20090_Transcript_61/68_Confidence_0.098_Length_2002	four-jointed box protein 1-like	1.02563	5.11098	13.1451	1.37757e-08	4.34426e-05	9.9444
Velvet.k65.Locus_135758_Transcript_4/4_Confidence_0.833_Length_3388	sushi, von Willebrand factor type A, EGF and pentraxin domain-containing protein 1-like	1.0244	-0.31298	6.79068	1.73544e-05	0.00190508	3.29804
TRINITY_DN70678_c2_g1_i11	PREDICTED: uncharacterized protein LOC105436674	1.02368	1.26949	6.97071	1.33927e-05	0.00167553	3.55242
SOAP.k75.scaffold30598	tripartite motif-containing protein 45-like	1.02175	0.154369	4.96954	0.000305992	0.00913867	0.453569
SOAP.k45.scaffold90308	proline-rich transmembrane protein 4-like	1.02014	1.72783	4.94776	0.000317561	0.00926099	0.41661
SOAP.k35.scaffold131942	galanin receptor type 2	1.01914	0.565545	3.88719	0.00208034	0.0270629	-1.45211
SOAP.k75.C852439	---NA---	1.01713	-0.449739	5.74075	8.58014e-05	0.00450477	1.71846
TRINITY_DN90882_c3_g1_i7	---NA---	1.0171	0.335137	5.53745	0.000119002	0.00535777	1.39348
Velvet.k55.Locus_8088_Transcript_17/17_Confidence_0.346_Length_3680	sulfotransferase family cytosolic 1B member 1-like	1.01385	4.36476	7.82645	4.13191e-06	0.00087605	4.69855
SOAP.k65.scaffold51773	short transient receptor potential channel 6	1.01363	3.10196	5.99219	5.77133e-05	0.00369255	2.11182
Velvet.k35.Locus_13784_Transcript_1/3_Confidence_0.571_Length_2217	thiopurine S-methyltransferase isoform X1	1.0133	1.06788	7.8455	4.0292e-06	0.00087605	4.72291
TRINITY_DN66227_c2_g2_i7	tripartite motif-containing protein 45-like	1.01322	0.817544	7.03983	1.21379e-05	0.00161865	3.64883
SOAP.k75.C1240421	galactose-specific lectin nattectin-like	1.01133	0.607593	5.42837	0.000142173	0.00587801	1.21658
SOAP.k55.scaffold148109	ketosamine-3-kinase-like isoform X2	1.00728	1.49945	8.78414	1.22623e-06	0.000491281	5.86509
SOAP.k65.scaffold95418	Innexin unc-9	1.00676	-0.830263	3.59102	0.00359233	0.0372444	-1.99172
TRINITY_DN119664_c0_g2_i2	---NA---	1.00557	-0.19412	3.44083	0.00475038	0.0442282	-2.2666
TRINITY_DN87664_c2_g1_i3	---NA---	1.00557	-0.421855	3.52869	0.00403337	0.0400411	-2.10575
Velvet.k35.Locus_3993_Transcript_30/36_Confidence_0.260_Length_4533	PREDICTED: uncharacterized protein LOC105446121	1.00468	2.80499	5.94122	6.24991e-05	0.00382225	2.03286
Velvet.k35.Locus_32399_Transcript_1/8_Confidence_0.632_Length_1464	retinol dehydrogenase 8-like	1.00407	-0.731031	3.72504	0.0028031	0.03234	-1.747
SOAP.k55.scaffold84402	PREDICTED: uncharacterized protein LOC592780	1.00142	-0.455384	4.0469	0.00155458	0.0227337	-1.16338
SOAP.k55.C3229228	C-type lectin domain family 19 member A	0.998434	-0.0282395	4.6083	0.000570912	0.0129344	-0.167536
SOAP.k65.scaffold136002	solute carrier organic anion transporter family member 3A1 isoform X2	0.996985	0.295389	4.78123	0.000422639	0.0109413	0.131914
Velvet.k35.Locus_19491_Transcript_1/1_Confidence_1.000_Length_616	sushi, von Willebrand factor type A, EGF and pentraxin domain-containing protein 1-like	0.996373	-0.834081	4.88578	0.000353054	0.0098212	0.311085
SOAP.k65.C1534366	---NA---	0.996261	-1.22319	4.30334	0.000979258	0.0174278	-0.704385
TRINITY_DN77601_c1_g3_i4	---NA---	0.995385	-0.415603	3.38152	0.00530642	0.0470572	-2.37523
TransAb.k55.S362943	---NA---	0.993466	0.15672	4.70866	0.000479256	0.0117711	0.00671511
Velvet.k45.Locus_11142_Transcript_23/26_Confidence_0.446_Length_1699	phospholipid scramblase 1-like	0.9925	3.56642	5.19849	0.000207978	0.00739162	0.838059
Velvet.k75.Locus_2068_Transcript_2/6_Confidence_0.591_Length_2776	G-protein coupled receptor 126-like	0.990744	0.374164	3.4033	0.00509496	0.0459401	-2.33534
TRINITY_DN73838_c1_g1_i3	Transposon TX1 uncharacterized 149 kDa protein	0.989366	-0.195519	4.33365	0.000927651	0.0169264	-0.650556
SOAP.k45.C3116034	---NA---	0.979857	-0.0562307	7.35028	7.86119e-06	0.00122482	4.07346
TRINITY_DN70472_c2_g1_i5	regulator of nonsense transcripts 1-like	0.977866	-0.670863	4.89672	0.000346502	0.00970149	0.329741
SOAP.k35.scaffold43876	---NA---	0.977273	-0.0423146	6.26027	3.81823e-05	0.00283615	2.52072
SOAP.k65.scaffold21908	NXPE family member 3	0.976335	3.20441	11.3401	7.40115e-08	0.000118609	8.46783
SOAP.k85.C682172	---NA---	0.975894	-1.0634	5.54839	0.000116908	0.00533844	1.41113
TRINITY_DN82958_c2_g1_i2	Fibrinogen C domain-containing protein 1	0.975439	1.29731	4.84621	0.000377865	0.0102969	0.243443
SOAP.k65.C2193466	ly-6/neurotoxin-like protein 1	0.972527	-0.644553	3.42377	0.00490404	0.0450065	-2.29785
SOAP.k45.scaffold149069	homeobox protein unc-4 homolog	0.970746	5.02817	4.24287	0.00109128	0.0184553	-0.812046
Velvet.k65.Locus_75480_Transcript_1/3_Confidence_0.778_Length_1065	tubulin beta-4B chain	0.969661	-0.0324058	5.05058	0.000266686	0.00842727	0.590491
SOAP.k75.C1436533	somatostatin receptor type 4	0.969124	-1.21493	3.97474	0.0017727	0.0244712	-1.29358
Velvet.k35.Locus_9816_Transcript_5/6_Confidence_0.591_Length_5694	Mitogen-activated protein kinase kinase kinase A	0.968591	0.646971	8.62564	1.489e-06	0.000519435	5.68002
Velvet.k55.Locus_19083_Transcript_11/17_Confidence_0.270_Length_2833	RNA-directed DNA polymerase from mobile element jockey	0.968205	2.91335	7.60178	5.57793e-06	0.00100924	4.40749
SOAP.k75.C1438687	cytochrome P450 2J6	0.967356	0.520819	4.20219	0.00117406	0.0192646	-0.884686
TRINITY_DN58217_c0_g1_i4	---NA---	0.966111	-0.314822	4.63328	0.000546511	0.0125963	-0.124045
TRINITY_DN65839_c2_g1_i1	protein NLRC5	0.964459	0.375078	3.60041	0.00353025	0.0369121	-1.97454
TRINITY_DN56133_c0_g1_i5	putative RNA-directed DNA polymerase from transposon X-element	0.963867	2.76601	6.61697	2.23748e-05	0.0021763	3.04807
SOAP.k75.C814591	---NA---	0.963142	-0.00367342	3.98486	0.00174031	0.0242188	-1.2753
TRINITY_DN92899_c2_g2_i4	RNA-directed DNA polymerase from mobile element jockey	0.963131	-0.228626	3.86047	0.00218475	0.0279035	-1.50058
SOAP.k65.scaffold72938	PREDICTED: uncharacterized protein LOC105447550	0.962061	0.622489	5.23046	0.000197174	0.0072363	0.891161
Velvet.k45.Locus_18315_Transcript_1/2_Confidence_0.600_Length_682	---NA---	0.961213	2.53343	3.3394	0.00574101	0.0490192	-2.45238
TRINITY_DN63973_c2_g1_i12	hyalin-like isoform X2	0.959142	3.11486	8.12703	2.79127e-06	0.000695834	5.07736
Velvet.k55.Locus_18669_Transcript_9/10_Confidence_0.630_Length_3127	zinc finger protein 84 isoform X1	0.959056	3.10559	7.92087	3.64884e-06	0.000835361	4.81883
Velvet.k85.Locus_32596_Transcript_3/3_Confidence_0.714_Length_1523	monocarboxylate transporter 12-like	0.958017	-0.20672	3.40131	0.00511396	0.0460421	-2.33899
SOAP.k45.scaffold136409	---NA---	0.957205	0.816445	5.80388	7.76053e-05	0.00429134	1.81813
TRINITY_DN73793_c1_g1_i4	G-protein coupled receptor 64-like	0.95702	2.6647	6.91536	1.44968e-05	0.00175405	3.47471
TRINITY_DN91069_c1_g1_i18	PREDICTED: uncharacterized protein LOC105445865 isoform X3	0.956572	-0.90457	5.78091	8.0487e-05	0.00435484	1.78194
Velvet.k45.Locus_2693_Transcript_11/12_Confidence_0.476_Length_2501	RNA-directed DNA polymerase from mobile element jockey	0.955698	-0.254789	5.02368	0.000279108	0.00864927	0.545151
SOAP.k75.C1445589	sodium-dependent phosphate transporter 2	0.954507	0.878382	4.59505	0.000584313	0.0130488	-0.190635
Velvet.k55.Locus_27999_Transcript_11/12_Confidence_0.639_Length_2400	protein SpAN	0.953294	1.33528	3.36362	0.00548686	0.047875	-2.40801
SOAP.k35.scaffold37079	angiotensin-converting enzyme	0.947151	4.96949	8.95531	9.97177e-07	0.00045349	6.06156
Velvet.k35.Locus_7479_Transcript_16/24_Confidence_0.477_Length_6147	PREDICTED: uncharacterized protein LOC100893728	0.946134	3.57589	10.5133	1.7262e-07	0.000181543	7.6988
Velvet.k85.Locus_9032_Transcript_1/2_Confidence_0.750_Length_1230	RNA polymerase II transcriptional coactivator	0.945421	2.2512	4.33583	0.000924046	0.0168735	-0.646684
Velvet.k45.Locus_24968_Transcript_1/2_Confidence_0.750_Length_1003	---NA---	0.944899	0.223538	3.64173	0.00326996	0.0353834	-1.89904
SOAP.k45.C3576757	ZP domain-containing protein	0.944799	0.313498	5.00781	0.000286725	0.00879663	0.518337
TransAb.k75.S143443	---NA---	0.944405	-0.739072	4.72003	0.000469888	0.0116753	0.0263752
TRINITY_DN81272_c0_g1_i1	contactin-associated protein 1-like	0.942101	0.745317	6.86659	1.55501e-05	0.00178484	3.40587
Velvet.k45.Locus_2430_Transcript_25/30_Confidence_0.176_Length_1726	PREDICTED: uncharacterized protein LOC105442331	0.94184	1.38372	5.19458	0.000209341	0.007396	0.831552
Velvet.k65.Locus_32588_Transcript_36/40_Confidence_0.177_Length_2168	putative RNA-directed DNA polymerase from transposon X-element	0.940728	0.568917	3.66087	0.0031561	0.0346769	-1.86408
SOAP.k55.C1743360	---NA---	0.940635	-0.0573752	4.02127	0.00162869	0.0233391	-1.20957
SOAP.k35.C4237197	putative golgin subfamily A member 6-like protein 3	0.940604	-0.184573	4.56356	0.000617489	0.0134331	-0.245611
Velvet.k55.Locus_154384_Transcript_1/1_Confidence_1.000_Length_1338	PREDICTED: uncharacterized protein LOC105438350	0.939193	-0.438341	3.46271	0.0045605	0.0431727	-2.22652
TRINITY_DN41679_c0_g1_i1	PREDICTED: uncharacterized protein LOC762375	0.93846	-0.343914	5.0307	0.00027581	0.00860717	0.55699
TRINITY_DN26122_c0_g1_i1	---NA---	0.937806	-0.971385	4.66393	0.000518052	0.0122348	-0.0707972
TRINITY_DN76629_c6_g3_i2	---NA---	0.937601	0.516974	4.74877	0.000447048	0.0113205	0.0759971
Velvet.k55.Locus_3148_Transcript_121/121_Confidence_0.227_Length_7708	RNA-directed DNA polymerase from mobile element jockey-like	0.937449	2.12658	10.6128	1.5545e-07	0.000172715	7.79477
Velvet.k35.Locus_82876_Transcript_1/1_Confidence_1.000_Length_693	---NA---	0.935782	-0.688102	4.50444	0.000685192	0.0143315	-0.349166
TRINITY_DN90320_c3_g3_i4	rab GDP dissociation inhibitor alpha	0.935718	2.46488	5.63337	0.000101909	0.00498585	1.54759
SOAP.k75.C1283005	serine/arginine-rich splicing factor RS31-like isoform X1	0.935662	2.79161	6.4659	2.79992e-05	0.00253657	2.82705
TRINITY_DN31492_c0_g1_i1	PREDICTED: uncharacterized protein LOC105442311	0.93369	-0.000727215	4.32997	0.000933757	0.0169722	-0.657079
Velvet.k65.Locus_19065_Transcript_1/4_Confidence_0.500_Length_3153	phospholipid scramblase 2-like	0.933025	0.550001	4.02882	0.0016065	0.0231566	-1.19597
SOAP.k65.C782266	---NA---	0.932112	-0.34644	3.40081	0.00511868	0.0460476	-2.33989
TRINITY_DN63468_c2_g3_i2	---NA---	0.926345	0.154942	4.06462	0.00150536	0.0222785	-1.13147
TRINITY_DN78386_c1_g1_i2	calcium/calmodulin-dependent 3',5'-cyclic nucleotide phosphodiesterase 1A-like isoform X5	0.926128	0.69473	4.22766	0.00112149	0.0187309	-0.83918
Velvet.k75.Locus_45896_Transcript_1/3_Confidence_0.429_Length_776	---NA---	0.925822	0.50685	3.71193	0.00287181	0.0327953	-1.77091
TransAb.k85.S6680	---NA---	0.925489	0.445365	5.90729	6.59169e-05	0.00389871	1.98007
SOAP.k65.scaffold64664	cholinesterase 1-like	0.925185	2.26732	4.38674	0.000843958	0.0160467	-0.556521
TRINITY_DN87614_c0_g1_i12	CUB and zona pellucida-like domain-containing protein 1	0.924091	1.96009	7.93404	3.5864e-06	0.000826691	4.83551
TRINITY_DN93247_c5_g1_i9	integrin alpha-8-like	0.923998	2.47582	5.77828	8.08245e-05	0.00435908	1.77779
Velvet.k35.Locus_33891_Transcript_13/19_Confidence_0.414_Length_3160	decapping and exoribonuclease protein	0.923726	4.08595	7.70989	4.82433e-06	0.000957544	4.5484
SOAP.k85.C549848	---NA---	0.923665	1.68609	6.70115	1.97729e-05	0.00203256	3.16975
Velvet.k35.Locus_26574_Transcript_23/25_Confidence_0.396_Length_5736	G-protein coupled receptor GRL101-like	0.923231	3.89042	9.08728	8.5196e-07	0.000421645	6.21067
TRINITY_DN70981_c2_g1_i4	RNA-directed DNA polymerase from mobile element jockey-like	0.922692	-0.459581	3.66783	0.00311571	0.0343793	-1.85137
SOAP.k75.C1394647	serine/threonine-protein phosphatase 6 regulatory ankyrin repeat subunit B-like	0.922197	-0.269397	4.47085	0.00072705	0.0148472	-0.408176
Velvet.k45.Locus_34513_Transcript_10/11_Confidence_0.649_Length_2258	caspase-3-like	0.921768	0.77987	6.24548	3.90521e-05	0.00287584	2.49845
TRINITY_DN92625_c1_g1_i9	---NA---	0.920391	-0.868573	4.83441	0.000385614	0.0104153	0.223224
Velvet.k35.Locus_27609_Transcript_10/12_Confidence_0.190_Length_4921	cartilage oligomeric matrix protein-like	0.917381	-0.0487714	4.02548	0.00161629	0.0232554	-1.20199
Velvet.k45.Locus_8187_Transcript_74/77_Confidence_0.233_Length_1690	receptor-type tyrosine-protein phosphatase beta	0.914668	0.850071	5.13182	0.000232553	0.00780294	0.726862
TRINITY_DN83089_c0_g1_i17	G-protein coupled receptor 126-like	0.91466	-0.83535	3.84549	0.00224567	0.0283773	-1.5278
Velvet.k45.Locus_15278_Transcript_12/13_Confidence_0.364_Length_3016	organic cation transporter protein-like	0.914017	-0.552655	4.32835	0.000936463	0.0169722	-0.659957
Velvet.k65.Locus_16444_Transcript_1/1_Confidence_1.000_Length_352	---NA---	0.912633	-0.263091	5.53539	0.000119401	0.00535777	1.39016
SOAP.k85.C558732	---NA---	0.910804	-0.876542	4.13704	0.00132038	0.0206683	-1.00133
SOAP.k85.C412421	---NA---	0.909362	2.20663	6.64825	2.13679e-05	0.0021263	3.09341
TRINITY_DN83860_c0_g3_i3	PREDICTED: uncharacterized protein LOC100890323	0.907813	0.793818	4.24869	0.00107995	0.0183796	-0.801671
TRINITY_DN65146_c0_g1_i2	plexin-B-like isoform X1	0.907567	-1.038	3.36631	0.00545934	0.0477962	-2.40308
SOAP.k45.scaffold142601	probable G-protein coupled receptor 158	0.907411	-0.675807	3.90975	0.00199616	0.0263859	-1.4112
TRINITY_DN67945_c1_g1_i4	3-oxoacyl-acyl-carrier-protein reductase	0.907128	2.19287	9.81739	3.67702e-07	0.00030182	6.99972
Velvet.k55.Locus_11588_Transcript_14/15_Confidence_0.451_Length_3430	protein NLRC5-like	0.905738	0.644339	4.54174	0.000641632	0.0137538	-0.283789
Velvet.k35.Locus_16130_Transcript_3/9_Confidence_0.600_Length_15084	laminin subunit alpha-2	0.904345	2.49243	3.90473	0.00201458	0.0265046	-1.4203
TRINITY_DN66940_c2_g3_i5	glutamic acid-rich protein-like	0.903991	-0.0597439	3.49167	0.00432102	0.0417633	-2.17351
SOAP.k45.scaffold52327	---NA---	0.902968	-0.167026	5.22804	0.00019797	0.00724431	0.887148
SOAP.k35.scaffold67230	PREDICTED: uncharacterized protein LOC100893560	0.901591	1.23744	4.50356	0.000686253	0.0143448	-0.350705
SOAP.k55.C2821455	---NA---	0.899269	-0.25902	3.83795	0.00227694	0.0285653	-1.54148
TransAb.k35.R1393608	---NA---	0.89908	-0.491674	7.11808	1.08665e-05	0.00152376	3.75716
Velvet.k55.Locus_8970_Transcript_4/12_Confidence_0.500_Length_6623	intraflagellar transport protein 80 homolog	0.898927	0.578473	3.92072	0.00195651	0.0260354	-1.39133
TransAb.k35.R1238989	AID-like deaminase 2	0.898298	1.2909	5.54517	0.00011752	0.00534464	1.40594
Velvet.k65.Locus_1530_Transcript_47/48_Confidence_0.031_Length_2858	WSC domain-containing protein 1-like	0.897488	0.0803142	5.61661	0.000104699	0.00507757	1.52076
Velvet.k55.Locus_38214_Transcript_2/2_Confidence_0.667_Length_430	NACHT, LRR and PYD domains-containing protein 3-like	0.896848	-0.516893	3.6837	0.00302559	0.0338509	-1.82241
SOAP.k85.C715086	echinoidin isoform X1	0.896202	0.0446358	4.5795	0.000600455	0.0132294	-0.217764
Velvet.k35.Locus_53186_Transcript_2/10_Confidence_0.393_Length_2057	ceramide synthase 6 isoform X2	0.894534	2.01004	6.73967	1.8691e-05	0.00199059	3.2251
SOAP.k35.C3679993	---NA---	0.893081	-0.109287	6.67035	2.06854e-05	0.00207805	3.12536
TRINITY_DN71575_c3_g2_i9	carbohydrate sulfotransferase 15	0.892347	3.60579	8.47851	1.78732e-06	0.000589712	5.50545
TRINITY_DN75508_c1_g2_i1	---NA---	0.890531	0.940816	4.50962	0.00067896	0.0142632	-0.340072
Velvet.k65.Locus_41473_Transcript_2/10_Confidence_0.481_Length_4715	probable G-protein coupled receptor 133	0.889264	1.96602	7.09833	1.11734e-05	0.00154744	3.72991
TransAb.k35.S649363	---NA---	0.889122	-0.779196	4.6601	0.000521523	0.0123056	-0.0774468
SOAP.k55.C3023358	---NA---	0.889114	0.890325	4.93056	0.000327021	0.0094016	0.387372
TRINITY_DN83476_c0_g2_i7	Leucine-rich repeat-containing protein 4	0.889054	0.880615	7.182	9.93329e-06	0.00143315	3.84499
Velvet.k35.Locus_127551_Transcript_1/4_Confidence_0.667_Length_2985	sucrase-isomaltase, intestinal	0.88902	-0.127794	5.8337	7.40249e-05	0.00417992	1.865
TRINITY_DN62958_c1_g1_i4	---NA---	0.888727	4.68656	5.29085	0.000178343	0.00678187	0.991067
Velvet.k65.Locus_4028_Transcript_15/24_Confidence_0.561_Length_4424	Transposon Tf2-9 polyprotein	0.888359	2.71637	7.58444	5.71002e-06	0.00102346	4.38475
SOAP.k45.C3313712	PREDICTED: uncharacterized protein LOC105446271 isoform X2	0.888354	-0.119972	4.24748	0.00108229	0.0183999	-0.803819
TRINITY_DN91349_c0_g2_i4	78 kDa glucose-regulated protein	0.886389	8.34544	11.13	9.13277e-08	0.000133632	8.27838
TransAb.k45.S743880	---NA---	0.885497	1.5489	7.43764	6.97181e-06	0.00112263	4.19048
TRINITY_DN63914_c5_g2_i3	---NA---	0.883964	0.189058	6.34684	3.34841e-05	0.00274747	2.65046
Velvet.k75.Locus_14930_Transcript_2/2_Confidence_0.750_Length_605	Uncharacterized protein C3orf32	0.882577	-1.08553	4.00901	0.00166542	0.0236221	-1.23169
TRINITY_DN81074_c3_g3_i2	RNA-directed DNA polymerase from mobile element jockey-like	0.881101	-0.987696	4.37791	0.000857318	0.0161818	-0.572143
TRINITY_DN71418_c10_g1_i1	---NA---	0.880362	-0.573013	3.4463	0.00470222	0.0439701	-2.25659
TransAb.k55.R452433	---NA---	0.879988	0.263456	4.27177	0.00103616	0.0179641	-0.760533
Velvet.k55.Locus_1127_Transcript_11456/20461_Confidence_1.000_Length_231	---NA---	0.879444	1.40628	5.6338	0.000101839	0.00498585	1.54828
Velvet.k75.Locus_27794_Transcript_4/7_Confidence_0.438_Length_3059	inactive carboxypeptidase-like protein X2	0.879052	0.130033	5.72688	8.77212e-05	0.00456928	1.69649
SOAP.k65.scaffold129820	heparan sulfate glucosamine 3-O-sulfotransferase 1-like	0.878918	-0.680579	3.7203	0.00282774	0.0325216	-1.75564
TransAb.k55.S361092	---NA---	0.878813	-0.811745	4.41973	0.000795931	0.0156645	-0.498238
TRINITY_DN77761_c0_g1_i1	sodium/glucose cotransporter 4	0.876471	3.08798	4.45895	0.00074251	0.0150728	-0.429112
Velvet.k45.Locus_60291_Transcript_2/2_Confidence_0.857_Length_434	Transposon Tf2-9 polyprotein	0.876378	0.449511	4.6574	0.000523979	0.0123056	-0.0821238
TRINITY_DN89422_c2_g3_i6	PREDICTED: uncharacterized protein LOC105441778	0.876211	-0.588562	3.54568	0.00390791	0.0392705	-2.07464
Velvet.k35.Locus_87913_Transcript_7/10_Confidence_0.564_Length_471	---NA---	0.875999	-0.513372	4.68057	0.000503248	0.0120629	-0.0419263
TRINITY_DN60294_c3_g3_i1	PREDICTED: uncharacterized protein LOC105445540	0.874935	-0.985809	3.5847	0.00363469	0.0374804	-2.00327
TransAb.k35.S1388748	RNA-directed DNA polymerase from mobile element jockey-like	0.874081	-0.87211	3.65518	0.00318951	0.0348732	-1.87447
TransAb.k35.S1104839	gastrin/cholecystokinin type B receptor-like	0.873179	0.0314242	5.82125	7.5499e-05	0.00423183	1.84543
TransAb.k35.S1361298	pol-like protein	0.873101	1.34744	5.36298	0.000158302	0.00623099	1.10968
SOAP.k45.scaffold148979	calumenin isoform X2	0.872713	4.77605	8.17719	2.61704e-06	0.00067402	5.13942
Velvet.k45.Locus_48830_Transcript_10/10_Confidence_0.355_Length_4302	DNA-binding protein RFX6	0.872332	1.544	3.77939	0.00253584	0.0305882	-1.64799
TransAb.k35.S1353388	RE1-silencing transcription factor-like	0.872314	1.22416	5.43418	0.000140828	0.00585837	1.22604
TRINITY_DN87869_c1_g1_i2	E3 ubiquitin-protein ligase RNF103 isoform X1	0.871194	4.74601	13.1105	1.41995e-08	4.34426e-05	9.91845
TransAb.k75.S87634	putative DNA polymerase	0.87103	5.33942	7.55774	5.92007e-06	0.0010486	4.34963
Velvet.k55.Locus_11239_Transcript_1/1_Confidence_1.000_Length_476	---NA---	0.870881	0.0911974	4.49168	0.000700796	0.0145421	-0.371575
TRINITY_DN81890_c6_g1_i11	---NA---	0.870621	-0.274141	4.28105	0.00101909	0.0177979	-0.744024
TransAb.k65.S22544	---NA---	0.869219	0.877329	6.44429	2.89191e-05	0.00257472	2.79516
SOAP.k65.scaffold72793	cholinesterase 1-like isoform X1	0.867365	3.61973	7.48664	6.52045e-06	0.00110677	4.25566
Velvet.k35.Locus_7066_Transcript_2/2_Confidence_0.667_Length_916	---NA---	0.867111	-0.455069	4.70512	0.000482213	0.0117711	0.000590489
Velvet.k65.Locus_24754_Transcript_2/4_Confidence_0.500_Length_1390	---NA---	0.866139	0.15246	4.44185	0.000765327	0.0153494	-0.459228
Velvet.k85.Locus_130053_Transcript_1/1_Confidence_1.000_Length_985	predicted protein	0.865987	-0.324639	6.02635	5.47232e-05	0.00353485	2.16453
Velvet.k45.Locus_27998_Transcript_6/7_Confidence_0.333_Length_1733	transmembrane prolyl 4-hydroxylase-like	0.865484	0.0221702	6.56373	2.42064e-05	0.00229477	2.97056
Velvet.k65.Locus_71142_Transcript_1/1_Confidence_1.000_Length_889	RNA-directed DNA polymerase from mobile element jockey-like	0.86472	-0.0592752	4.06886	0.00149382	0.0221938	-1.12383
TRINITY_DN73882_c3_g1_i1	---NA---	0.864719	-0.468917	3.6507	0.0032161	0.0349821	-1.88266
Velvet.k35.Locus_1410_Transcript_51300/121168_Confidence_1.000_Length_2457	Retrovirus-related Pol polyprotein from transposon 412	0.863929	1.06367	7.76234	4.49859e-06	0.000917548	4.61619
TRINITY_DN82297_c3_g1_i2	---NA---	0.863801	1.30626	5.3796	0.000154027	0.00610558	1.13692
Velvet.k75.Locus_128797_Transcript_1/2_Confidence_0.750_Length_1421	PREDICTED: uncharacterized protein LOC575598	0.862759	0.740465	5.28713	0.000179448	0.00679678	0.984918
Velvet.k45.Locus_12811_Transcript_18/27_Confidence_0.301_Length_2095	monocarboxylate transporter 12-like	0.862074	-0.0535945	3.39344	0.0051896	0.046462	-2.35339
Velvet.k35.Locus_32379_Transcript_1/10_Confidence_0.148_Length_413	---NA---	0.861225	0.44954	3.87125	0.002142	0.0275351	-1.48102
SOAP.k85.scaffold22863	ATP-binding cassette sub-family G member 4	0.860798	0.585706	4.62748	0.000552076	0.0126823	-0.134133
TRINITY_DN62958_c1_g1_i5	---NA---	0.860481	0.550838	8.82462	1.16738e-06	0.000479112	5.91188
TransAb.k35.J1252209	RNA-directed DNA polymerase from mobile element jockey-like	0.860345	0.0516229	4.82838	0.000389636	0.0104507	0.21289
TRINITY_DN76151_c0_g2_i5	protein slit-like isoform X2	0.859387	-0.444183	3.53186	0.00400968	0.0399118	-2.09995
SOAP.k55.scaffold143846	Retrovirus-related Pol polyprotein from type-1 retrotransposable element R1 2	0.858875	3.3808	7.82753	4.12604e-06	0.00087605	4.69992
Velvet.k55.Locus_2518_Transcript_112/115_Confidence_0.111_Length_3341	fibrillin-2 isoform X9	0.857544	0.60873	3.33465	0.00579216	0.0492246	-2.46107
TRINITY_DN65152_c0_g1_i11	PREDICTED: uncharacterized protein LOC100891416	0.857479	-0.703057	3.47652	0.00444471	0.0425734	-2.20125
Velvet.k65.Locus_87365_Transcript_3/4_Confidence_0.667_Length_2448	zinc finger protein 84 isoform X1	0.856483	2.88157	4.86716	0.000364512	0.0100141	0.279274
Velvet.k35.Locus_26209_Transcript_7/8_Confidence_0.424_Length_3400	cryptochrome-1	0.856388	6.66033	12.8755	1.74753e-08	4.90096e-05	9.73992
Velvet.k65.Locus_48668_Transcript_1/1_Confidence_1.000_Length_1151	---NA---	0.855529	-0.0129992	6.42137	2.99301e-05	0.00260769	2.76125
SOAP.k35.scaffold27512	3-hydroxybutyrate dehydrogenase	0.855088	-0.851483	4.72924	0.00046244	0.011571	0.0422866
TransAb.k65.S94045	---NA---	0.85487	-0.858888	3.93547	0.00190447	0.0256167	-1.36463
TRINITY_DN93410_c2_g1_i7	putative zinc finger CCHC domain-containing protein 3-like	0.854783	1.5063	6.30078	3.59023e-05	0.00280711	2.58157
Velvet.k65.Locus_7296_Transcript_14/58_Confidence_1.000_Length_263	---NA---	0.85419	0.985465	5.03478	0.000273912	0.00858035	0.563866
Velvet.k35.Locus_29601_Transcript_2/3_Confidence_0.455_Length_3096	ATP-dependent RNA helicase DDX1	0.853917	2.4081	8.85102	1.13065e-06	0.000469763	5.94228
Velvet.k35.Locus_158278_Transcript_1/1_Confidence_1.000_Length_386	---NA---	0.853711	0.779119	6.26277	3.80373e-05	0.0028321	2.52448
Velvet.k75.Locus_76293_Transcript_2/2_Confidence_0.833_Length_1093	protein serine/threonine kinase, putative	0.850811	-1.06239	3.84183	0.00226079	0.0284641	-1.53444
SOAP.k45.scaffold104260	---NA---	0.849961	0.0659304	7.44801	6.87362e-06	0.00112263	4.2043
Velvet.k55.Locus_43288_Transcript_2/2_Confidence_0.750_Length_426	---NA---	0.849667	-0.859127	3.99277	0.00171541	0.0240203	-1.26101
SOAP.k35.scaffold78537	---NA---	0.848429	4.40106	6.27923	3.70964e-05	0.00281939	2.54924
Velvet.k45.Locus_19872_Transcript_10/11_Confidence_0.386_Length_2371	tripartite motif-containing protein 5-like	0.847835	0.0258542	3.85568	0.00220404	0.0280966	-1.50928
Velvet.k35.Locus_60810_Transcript_3/5_Confidence_0.625_Length_2762	RNA-directed DNA polymerase from mobile element jockey-like	0.845949	-0.384828	3.35065	0.00562153	0.0486138	-2.43177
Velvet.k45.Locus_68882_Transcript_4/5_Confidence_0.500_Length_342	---NA---	0.845707	0.125307	3.73097	0.00277259	0.0321976	-1.73619
SOAP.k65.C1260731	---NA---	0.845176	0.659537	5.1246	0.000235392	0.00784895	0.71478
Velvet.k55.Locus_97497_Transcript_2/2_Confidence_0.833_Length_408	---NA---	0.844889	0.950113	4.31092	0.000966074	0.0172861	-0.690909
TRINITY_DN74859_c9_g1_i3	cytochrome c oxidase assembly factor 1 homolog	0.843208	1.08363	4.35735	0.000889282	0.0164711	-0.60855
Velvet.k65.Locus_1530_Transcript_45/48_Confidence_0.252_Length_5187	sodium/glucose cotransporter 5-like isoform X2	0.841997	4.16647	9.51486	5.17671e-07	0.000355545	6.67997
SOAP.k75.scaffold80292	UDP-galactose transporter senju	0.841718	0.229451	5.40741	0.000147146	0.00595198	1.18239
TransAb.k55.R470175	---NA---	0.84131	-0.505993	4.02722	0.00161116	0.0231915	-1.19884
SOAP.k55.C2921927	---NA---	0.841282	0.498435	4.97823	0.000301502	0.00910839	0.46829
Velvet.k75.Locus_1656_Transcript_3/12_Confidence_0.600_Length_7060	deleted in malignant brain tumors 1 protein-like	0.839883	2.91195	6.7097	1.95272e-05	0.00202544	3.18206
TRINITY_DN72695_c2_g1_i3	putative fibropellin-1-like	0.839543	0.70636	3.93932	0.00189112	0.0254881	-1.35766
TransAb.k75.S130001	---NA---	0.839538	-0.53518	4.19481	0.00118975	0.0194273	-0.897873
TRINITY_DN63744_c1_g1_i4	---NA---	0.839301	-0.118739	3.6524	0.00320602	0.0349402	-1.87956
TRINITY_DN73068_c6_g1_i6	---NA---	0.838692	-0.0213947	4.73978	0.000454062	0.0114464	0.0604939
SOAP.k85.C509978	predicted protein	0.838412	1.91657	4.61154	0.000567683	0.012915	-0.161889
TransAb.k35.S432650	---NA---	0.837399	-0.362138	4.27971	0.00102154	0.0178129	-0.746404
Velvet.k65.Locus_18986_Transcript_1/1_Confidence_1.000_Length_1090	RNA-directed DNA polymerase from mobile element jockey	0.837305	-0.832269	3.86933	0.00214954	0.0276004	-1.4845
TRINITY_DN59420_c0_g1_i4	rho guanine nucleotide exchange factor 26-like isoform X1	0.837208	1.07476	8.93311	1.0241e-06	0.00045349	6.03628
SOAP.k75.scaffold109972	aminoacylase-1	0.836609	-0.186407	3.62642	0.00336407	0.0359753	-1.92702
Velvet.k45.Locus_21193_Transcript_21/26_Confidence_0.370_Length_3584	protein NLRC5-like	0.836005	1.23073	5.5704	0.000112814	0.00523527	1.44657
Velvet.k65.Locus_15444_Transcript_21/24_Confidence_0.463_Length_12828	EGF-like module-containing mucin-like hormone receptor-like 1	0.835956	6.26989	6.86001	1.56984e-05	0.00178484	3.39655
Velvet.k65.Locus_20907_Transcript_3/3_Confidence_0.700_Length_670	---NA---	0.835792	-0.318123	3.54007	0.00394889	0.0395188	-2.08491
Velvet.k55.Locus_13617_Transcript_1/10_Confidence_0.679_Length_11246	deleted in malignant brain tumors 1 protein-like	0.835635	5.40244	4.90863	0.000339511	0.00956941	0.350042
TransAb.k55.S83193	---NA---	0.835614	-0.657578	4.38194	0.000851186	0.0161294	-0.565004
TRINITY_DN53634_c0_g1_i1	---NA---	0.834763	-0.888411	4.79774	0.00041076	0.0107559	0.160308
TransAb.k65.S268500	---NA---	0.834098	-0.129958	3.60754	0.00348387	0.0366395	-1.96151
Velvet.k35.Locus_5968_Transcript_4/11_Confidence_0.265_Length_2741	pro-epidermal growth factor isoform X1	0.833993	0.975298	4.91768	0.000334296	0.00949931	0.36546
SOAP.k55.C2480148	---NA---	0.833721	-0.33174	3.54194	0.00393521	0.0394624	-2.0815
TransAb.k65.S140536	protein phosphatase 1 regulatory subunit 12A-like	0.83252	0.365771	4.67086	0.000511829	0.012156	-0.0587629
TRINITY_DN38237_c0_g1_i1	---NA---	0.831028	-0.479979	4.04674	0.00155503	0.0227337	-1.16367
TransAb.k35.S1254664	---NA---	0.83086	-0.142486	3.95156	0.00184931	0.0251199	-1.33551
TRINITY_DN70612_c2_g4_i3	---NA---	0.830782	-0.895267	4.49159	0.000700897	0.0145421	-0.371718
SOAP.k55.scaffold38590	---NA---	0.829216	-0.872075	7.16222	1.02126e-05	0.00146254	3.81787
SOAP.k45.C2083431	---NA---	0.826993	0.059215	4.21307	0.00115128	0.0190831	-0.865228
SOAP.k75.scaffold2774	cornifelin homolog	0.826971	0.287409	3.56466	0.0037725	0.0383448	-2.03992
Velvet.k55.Locus_3352_Transcript_41/49_Confidence_0.200_Length_2901	NACHT, LRR and PYD domains-containing protein 12-like	0.82659	-0.20711	3.7299	0.00277808	0.032217	-1.73814
TRINITY_DN66799_c1_g1_i3	probable GPI-anchored adhesin-like protein PGA18-like	0.825957	-0.624715	3.98807	0.00173017	0.0241306	-1.26951
SOAP.k85.scaffold766	hypothetical protein BSL78_02722	0.824279	0.244367	4.1682	0.00124817	0.0200298	-0.94549
TRINITY_DN83262_c2_g1_i1	marginal zone B- and B1-cell-specific protein-like	0.823553	3.57664	8.00837	3.25472e-06	0.000776839	4.92924
SOAP.k65.scaffold99186	---NA---	0.822989	0.571488	4.2792	0.00102247	0.017813	-0.747311
SOAP.k65.C1660321	---NA---	0.822722	1.681	8.01219	3.23859e-06	0.000776839	4.93403
TransAb.k55.R424364	RNA-directed DNA polymerase from mobile element jockey-like	0.821299	0.790926	3.85276	0.00221588	0.0281834	-1.51458
SOAP.k65.scaffold136456	PREDICTED: uncharacterized protein LOC100893695	0.82048	-0.420185	3.96817	0.00179407	0.0245738	-1.30546
SOAP.k75.C292226	---NA---	0.817242	0.169661	4.22287	0.00113118	0.018846	-0.847727
TransAb.k65.S170075	heparan sulfate glucosamine 3-O-sulfotransferase 1-like	0.815184	-0.381217	3.84864	0.00223271	0.0282932	-1.52207
Velvet.k65.Locus_51332_Transcript_1/2_Confidence_0.667_Length_684	predicted protein	0.813821	-0.517497	3.92762	0.00193196	0.0258214	-1.37883
TRINITY_DN92638_c4_g1_i6	microfibril-associated glycoprotein 4-like	0.813605	-0.382213	4.35244	0.000897087	0.0165393	-0.61724
Velvet.k45.Locus_7633_Transcript_4/10_Confidence_0.520_Length_4448	cyclin-dependent kinase 14-like	0.81356	2.54943	5.42126	0.00014384	0.00589621	1.20499
Velvet.k45.Locus_7823_Transcript_4/8_Confidence_0.742_Length_2532	cell surface glycoprotein CD200 receptor 1-A-like	0.8133	1.72895	4.3157	0.000957859	0.0172016	-0.682418
Velvet.k35.Locus_18091_Transcript_5/10_Confidence_0.667_Length_7405	thyrotropin-releasing hormone receptor-like	0.813288	1.75952	6.13492	4.62612e-05	0.00320345	2.33087
Velvet.k35.Locus_6564_Transcript_10/11_Confidence_0.490_Length_2937	PREDICTED: uncharacterized protein LOC100889806	0.81283	-0.254984	3.33779	0.00575829	0.049115	-2.45532
SOAP.k75.scaffold62081	---NA---	0.811771	-0.225396	8.23542	2.42922e-06	0.000646831	5.21106
Velvet.k55.Locus_2948_Transcript_3/5_Confidence_0.556_Length_1653	putative deoxyribonuclease TATDN2	0.811026	2.15818	5.55654	0.000115374	0.00529714	1.42426
SOAP.k55.scaffold85001	gamma-butyrobetaine dioxygenase-like	0.810434	1.90548	4.94964	0.000316546	0.00925347	0.419795
TransAb.k45.S373360	---NA---	0.810293	0.00488545	4.12886	0.00134004	0.0208208	-1.01601
TransAb.k35.R1239579	putative RNA-directed DNA polymerase from transposon BS	0.809224	3.52845	10.0136	2.95842e-07	0.000269088	7.20187
TRINITY_DN67359_c2_g1_i5	PREDICTED: uncharacterized protein LOC109480957	0.809158	0.677397	4.39474	0.000832047	0.0159552	-0.542382
SOAP.k55.scaffold79451	---NA---	0.808153	0.0200797	3.48551	0.0043709	0.0421123	-2.18479
SOAP.k55.C2782377	---NA---	0.807546	0.685416	4.27388	0.00103225	0.0179162	-0.756777
TRINITY_DN59946_c1_g1_i8	---NA---	0.805939	-0.639907	3.62922	0.00334663	0.0358458	-1.92189
TRINITY_DN95011_c10_g1_i1	RNA-directed DNA polymerase from mobile element jockey-like	0.805424	2.22321	8.25779	2.36094e-06	0.000646831	5.23847
TRINITY_DN83582_c3_g1_i2	protein YIPF6-like	0.805416	-0.873728	5.54591	0.000117379	0.00534464	1.40713
SOAP.k65.C1932903	---NA---	0.805149	2.36987	7.48027	6.57737e-06	0.00110677	4.2472
TRINITY_DN95012_c9_g1_i8	receptor-type tyrosine-protein phosphatase beta	0.805028	0.143769	3.86785	0.0021554	0.0276545	-1.4872
Velvet.k45.Locus_9627_Transcript_2/2_Confidence_0.909_Length_1112	mucin-5AC-like isoform X1	0.803756	-0.229597	4.24034	0.00109624	0.0184926	-0.816551
TRINITY_DN93410_c2_g4_i1	---NA---	0.80374	0.241218	4.23747	0.00110191	0.0185068	-0.821671
SOAP.k55.scaffold34224	putative uterine-ovary specific-44 protein	0.803646	1.20616	4.12595	0.00134711	0.0208682	-1.02124
TRINITY_DN94683_c1_g1_i8	---NA---	0.803066	-0.173492	4.03969	0.00157506	0.0228972	-1.17637
SOAP.k65.scaffold106936	lengsin-like	0.802137	-0.557967	3.60214	0.00351897	0.0368631	-1.97139
SOAP.k55.C3247448	tripartite motif-containing protein 45-like	0.800536	-0.72634	3.61451	0.00343917	0.0363714	-1.94878
TRINITY_DN57044_c0_g1_i5	sacsin-like	0.800368	-0.699088	4.15735	0.00127285	0.0202856	-0.964929
TransAb.k35.S1358017	---NA---	0.800035	1.85305	6.53951	2.50914e-05	0.00234563	2.93517
SOAP.k35.scaffold90147	steroid 5-alpha-reductase DET2-like isoform X1	0.799497	0.851556	3.84533	0.0022463	0.0283773	-1.52808
TRINITY_DN93710_c4_g5_i1	---NA---	0.799441	0.197093	4.19281	0.00119404	0.019466	-0.901453
SOAP.k35.scaffold75110	carbohydrate sulfotransferase 3-like	0.799347	-0.474055	5.16477	0.000220049	0.00760322	0.781888
TRINITY_DN88390_c2_g1_i3	PR domain zinc finger protein 15-like	0.799118	0.0982256	4.71529	0.00047377	0.0117046	0.0181814
SOAP.k65.scaffold52770	---NA---	0.798155	-0.531838	3.9921	0.00171752	0.0240203	-1.26223
Velvet.k45.Locus_167183_Transcript_2/3_Confidence_0.571_Length_3290	adhesion G-protein coupled receptor D2 isoform X1	0.797515	0.424743	6.03089	5.43386e-05	0.00352353	2.17152
Velvet.k35.Locus_9729_Transcript_3/12_Confidence_0.508_Length_2354	diamine acetyltransferase 2	0.796634	3.34584	9.06723	8.7248e-07	0.000425543	6.18814
Velvet.k75.Locus_106163_Transcript_1/1_Confidence_1.000_Length_589	PREDICTED: LOW QUALITY PROTEIN: uncharacterized protein LOC100890958	0.795978	-0.488443	3.84991	0.00222749	0.028267	-1.51976
TRINITY_DN59890_c0_g1_i3	PREDICTED: uncharacterized protein LOC100892397	0.795434	-0.548349	4.08893	0.00144046	0.0217665	-1.08774
SOAP.k55.C2571629	---NA---	0.79462	-0.430481	4.32868	0.000935911	0.0169722	-0.65937
TRINITY_DN70496_c5_g2_i5	NACHT, LRR and PYD domains-containing protein 12-like	0.792494	1.01502	3.88597	0.00208499	0.0270906	-1.45432
Velvet.k35.Locus_11206_Transcript_5/6_Confidence_0.333_Length_1618	PREDICTED: uncharacterized protein LOC588203	0.791746	3.81363	5.56972	0.000112938	0.00523527	1.44548
TRINITY_DN77574_c3_g1_i3	hypothetical protein LOTGIDRAFT_175323	0.79173	0.219886	3.78294	0.0025193	0.03048	-1.64152
TRINITY_DN64362_c0_g2_i2	PREDICTED: uncharacterized protein LOC105328307	0.791458	1.92992	5.47782	0.00013113	0.00559641	1.297
TRINITY_DN91869_c5_g1_i1	---NA---	0.790844	0.643671	5.19519	0.000209127	0.007396	0.832574
TRINITY_DN59842_c6_g2_i2	---NA---	0.790655	-0.0188016	3.9144	0.00197924	0.0262453	-1.40278
SOAP.k85.scaffold54747	RNA-directed DNA polymerase from mobile element jockey	0.790203	1.613	5.73339	8.6814e-05	0.00453727	1.70682
SOAP.k45.C3251547	---NA---	0.789907	-0.396875	3.37663	0.00535509	0.0473143	-2.38418
TransAb.k35.S1357623	putative RNA-directed DNA polymerase from transposon BS	0.789378	1.29105	4.74609	0.000449128	0.0113561	0.0713728
TRINITY_DN60543_c6_g1_i10	PREDICTED: uncharacterized protein LOC105438334	0.78913	2.42708	9.36565	6.1474e-07	0.000397855	6.51855
TRINITY_DN75789_c2_g1_i5	RNA-directed DNA polymerase from mobile element jockey-like	0.787087	0.178779	4.67563	0.000507602	0.0121241	-0.0505043
Velvet.k55.Locus_45742_Transcript_1/1_Confidence_1.000_Length_2206	CCAAT/enhancer-binding protein beta-like	0.785891	5.35198	8.16588	2.65526e-06	0.00067402	5.12546
SOAP.k85.C889017	PREDICTED: uncharacterized protein LOC100892013	0.78518	0.455688	5.61761	0.000104531	0.00507757	1.52235
TransAb.k35.S1244892	PREDICTED: uncharacterized protein LOC105439418	0.784999	-0.214253	3.57215	0.00372043	0.0379843	-2.02624
Velvet.k65.Locus_21311_Transcript_4/6_Confidence_0.545_Length_2394	Retrovirus-related Pol polyprotein	0.783579	3.28312	8.16341	2.66371e-06	0.00067402	5.1224
SOAP.k45.C3448563	---NA---	0.783049	-0.108527	4.14217	0.00130819	0.0205934	-0.992128
Velvet.k65.Locus_3706_Transcript_52/54_Confidence_0.133_Length_1932	G-protein coupled receptor 64	0.782809	-0.209424	3.41031	0.0050287	0.0456232	-2.32249
TransAb.k35.R1299733	hypothetical protein BSL78_00296	0.781364	1.68576	4.02856	0.00160726	0.0231566	-1.19644
Velvet.k45.Locus_25654_Transcript_13/22_Confidence_0.667_Length_10651	MAM and LDL-receptor class A domain-containing protein 2-like	0.781336	4.51637	11.0083	1.03313e-07	0.000144871	8.1668
TransAb.k35.S911419	---NA---	0.780804	-0.307466	6.09138	4.94752e-05	0.00332343	2.26438
TRINITY_DN67958_c4_g7_i1	---NA---	0.780759	1.58827	4.63538	0.000544509	0.0125685	-0.120392
Velvet.k35.Locus_67353_Transcript_5/7_Confidence_0.412_Length_1730	macrophage mannose receptor 1	0.779762	-0.21078	3.61597	0.00342985	0.0363083	-1.94611
TRINITY_DN91551_c0_g1_i3	Integrase/recombinase xerD-like	0.779542	1.50252	4.39217	0.000835848	0.0159581	-0.546916
TransAb.k45.R701783	---NA---	0.779509	-0.355556	3.72748	0.00279049	0.0323016	-1.74254
TransAb.k45.R654909	TPA_exp: polyprotein	0.777364	2.99484	7.5835	5.71733e-06	0.00102346	4.3835
SOAP.k75.C1072039	---NA---	0.776703	2.99668	5.42557	0.000142827	0.00588746	1.21202
TRINITY_DN84155_c3_g1_i1	predicted protein	0.776292	2.20063	5.25108	0.000190519	0.00706916	0.925336
TransAb.k35.R1297697	stAR-related lipid transfer protein 5	0.776106	0.369376	3.60976	0.00346956	0.0365461	-1.95746
SOAP.k75.scaffold37516	predicted protein	0.774908	-0.0489793	5.42365	0.000143277	0.00588746	1.20889
Velvet.k75.Locus_8236_Transcript_2/9_Confidence_0.577_Length_3872	RNA-directed DNA polymerase from mobile element jockey	0.774845	5.4575	8.40118	1.9692e-06	0.000606785	5.41261
TRINITY_DN92009_c1_g2_i8	PREDICTED: uncharacterized protein LOC754205	0.774003	-0.881	4.27973	0.00102151	0.0178129	-0.746378
SOAP.k75.C1443159	---NA---	0.773732	3.06693	6.90551	1.47033e-05	0.00175405	3.46084
TransAb.k55.S289517	---NA---	0.773072	2.34462	4.60718	0.000572033	0.0129344	-0.169488
Velvet.k55.Locus_2984_Transcript_42/44_Confidence_0.411_Length_6225	EGF-like module-containing mucin-like hormone receptor-like 1 isoform X1	0.773055	2.77943	7.32929	8.09241e-06	0.00124602	4.04518
Velvet.k65.Locus_21518_Transcript_1/2_Confidence_0.800_Length_1395	---NA---	0.772704	-0.9709	4.68796	0.00049682	0.0119755	-0.029126
SOAP.k85.C270867	---NA---	0.771736	-0.595353	4.06789	0.00149646	0.0222104	-1.12558
TransAb.k35.S960607	---NA---	0.771613	0.057102	4.99078	0.000295139	0.00897152	0.489533
SOAP.k75.C655732	---NA---	0.771358	-0.124017	5.32003	0.000169931	0.00655833	1.03915
Velvet.k65.Locus_15821_Transcript_1/2_Confidence_0.857_Length_469	---NA---	0.770547	-0.267703	5.20507	0.000205706	0.00737586	0.848993
SOAP.k55.scaffold60233	---NA---	0.770389	0.183995	5.49703	0.000127087	0.00553628	1.32814
Velvet.k35.Locus_15963_Transcript_10/12_Confidence_0.333_Length_6949	low-density lipoprotein receptor-related protein 2-like	0.769913	1.51373	3.43901	0.0047666	0.0442525	-2.26994
TransAb.k35.R1233745	sodium- and chloride-dependent neutral and basic amino acid transporter B(0+) isoform X2	0.769683	4.6004	6.27183	3.75162e-05	0.00282033	2.53812
SOAP.k85.C886245	N-acetylgalactosaminyltransferase 7	0.769603	3.71636	6.29982	3.59546e-05	0.00280711	2.58014
TransAb.k55.R464226	quinone oxidoreductase	0.769231	6.50898	7.3643	7.71071e-06	0.00121795	4.09231
Velvet.k35.Locus_80312_Transcript_3/6_Confidence_0.333_Length_1746	galactosylceramide sulfotransferase-like	0.767727	-0.890642	4.39378	0.00083346	0.0159552	-0.544071
TRINITY_DN83656_c0_g1_i5	---NA---	0.766571	-0.071054	3.72539	0.0028013	0.0323302	-1.74636
Velvet.k75.Locus_22568_Transcript_1/1_Confidence_1.000_Length_492	---NA---	0.766474	0.802917	4.30503	0.000976303	0.0174028	-0.70138
TRINITY_DN87440_c2_g2_i8	putative nuclease HARBI1	0.765969	1.16078	5.39883	0.000149233	0.0059932	1.16837
SOAP.k75.C1442939	basement membrane-specific heparan sulfate proteoglycan core protein-like	0.765867	1.58494	4.88192	0.000355396	0.00985214	0.304499
SOAP.k35.scaffold37557	---NA---	0.765728	0.253457	3.83786	0.00227731	0.0285653	-1.54164
SOAP.k75.scaffold44555	---NA---	0.76534	0.243787	4.64361	0.000536742	0.0124797	-0.106086
Velvet.k65.Locus_18450_Transcript_1/10_Confidence_0.556_Length_3313	histamine N-methyltransferase-like	0.76531	4.52568	7.09038	1.12996e-05	0.00154769	3.71892
Velvet.k55.Locus_46696_Transcript_1/1_Confidence_1.000_Length_426	---NA---	0.765306	0.736049	3.53349	0.00399749	0.0398258	-2.09695
SOAP.k55.scaffold20172	---NA---	0.765227	-0.948411	4.17735	0.00122776	0.019859	-0.929115
Velvet.k55.Locus_93899_Transcript_1/3_Confidence_0.600_Length_675	---NA---	0.765132	-0.237843	4.38697	0.000843609	0.0160467	-0.55611
SOAP.k75.scaffold81385	phosphopantothenoylcysteine decarboxylase isoform X1	0.76455	1.46475	5.12065	0.00023696	0.0078801	0.70817
TransAb.k35.S1260448	---NA---	0.764521	1.20654	4.96592	0.000307887	0.00916959	0.447419
SOAP.k75.C856965	---NA---	0.764503	1.66502	3.54972	0.00387869	0.0390701	-2.06726
TRINITY_DN59128_c2_g1_i4	---NA---	0.764108	0.589122	3.73778	0.00273797	0.0319379	-1.72377
SOAP.k45.scaffold143596	---NA---	0.763074	-0.633633	3.61251	0.00345193	0.0364287	-1.95243
TransAb.k35.R1299964	vesicular acetylcholine transporter	0.762449	-0.454856	3.61105	0.00346131	0.0364819	-1.95511
SOAP.k75.scaffold8995	---NA---	0.762425	2.57144	5.46102	0.000134777	0.00566974	1.26971
Velvet.k65.Locus_5885_Transcript_9/10_Confidence_0.676_Length_3668	RNA-directed DNA polymerase from mobile element jockey	0.76221	2.97479	8.2357	2.42834e-06	0.000646831	5.21141
TRINITY_DN63469_c1_g4_i1	RNA-directed DNA polymerase from mobile element jockey-like	0.762208	0.106164	3.59874	0.00354121	0.0369538	-1.9776
Velvet.k55.Locus_27034_Transcript_1/3_Confidence_0.778_Length_2337	RNA-directed DNA polymerase from mobile element jockey-like	0.761486	1.36758	5.23111	0.00019696	0.0072363	0.892239
TRINITY_DN69848_c2_g1_i10	alpha-N-acetyl-neuraminyl-2,3-beta-galactosyl-1,3-N-acetyl-galactosaminide alpha-2,6-sialyltransferase-like isoform X1	0.760914	0.021874	4.55295	0.000629113	0.0135719	-0.264175
TransAb.k65.S178026	---NA---	0.760565	0.266814	5.20718	0.000204981	0.00736227	0.852504
SOAP.k55.C2651802	---NA---	0.759168	-0.264486	3.41479	0.00498682	0.0454445	-2.31428
SOAP.k85.C887579	beta-1,3-galactosyltransferase 1-like	0.758098	2.44433	4.41523	0.000802321	0.015735	-0.506193
SOAP.k65.scaffold91045	beta,beta-carotene 9',10'-oxygenase-like	0.756812	0.708512	4.91997	0.00033299	0.0094729	0.369357
SOAP.k45.C2667315	---NA---	0.756773	-0.356363	3.7501	0.00267646	0.031579	-1.70132
TRINITY_DN81266_c1_g1_i1	---NA---	0.756284	1.59147	5.76717	8.22654e-05	0.00442084	1.76025
Velvet.k55.Locus_3219_Transcript_4/31_Confidence_1.000_Length_177	---NA---	0.755911	0.98095	4.02391	0.00162088	0.0233017	-1.20481
TRINITY_DN90667_c1_g2_i1	TPA_exp: putative hydrolase	0.755591	5.38149	8.76199	1.25975e-06	0.000494508	5.83942
SOAP.k35.scaffold124734	---NA---	0.755462	1.08304	3.79404	0.00246839	0.0300996	-1.62133
TRINITY_DN60704_c0_g5_i1	BUD13 homolog	0.755158	-0.515242	3.97887	0.00175944	0.0243662	-1.28613
SOAP.k55.C3234396	deleted in malignant brain tumors 1 protein-like	0.754932	-0.927522	4.73211	0.000460143	0.0115651	0.0472445
Velvet.k35.Locus_5410_Transcript_39/44_Confidence_0.237_Length_4572	pol-like protein	0.75338	2.53292	4.998	0.000291539	0.00891141	0.501755
TransAb.k45.R713325	---NA---	0.751645	-0.57782	3.52234	0.00408128	0.0403043	-2.11736
SOAP.k65.scaffold49853	AAC-rich mRNA clone AAC4 protein-like	0.751168	4.17128	4.95843	0.000311841	0.00921397	0.43471
SOAP.k35.scaffold89615	---NA---	0.750647	-0.829279	3.90588	0.00201035	0.026489	-1.41822
TRINITY_DN64476_c4_g1_i1	---NA---	0.750575	-0.209766	5.88972	6.77629e-05	0.00396776	1.95267
TransAb.k35.R1282827	---NA---	0.750492	0.102654	3.83392	0.00229386	0.0287086	-1.54881
TRINITY_DN85899_c1_g1_i2	RNA-directed DNA polymerase from mobile element jockey-like	0.749781	0.273477	3.57187	0.00372236	0.0379843	-2.02675
TRINITY_DN88552_c1_g1_i6	putative 115 kDa protein	0.748983	4.46594	6.16792	4.3972e-05	0.0031089	2.38109
TRINITY_DN75452_c1_g1_i1	PREDICTED: uncharacterized protein KIAA1958-like	0.748748	-0.512369	4.77272	0.000428898	0.0110268	0.117273
Velvet.k65.Locus_4691_Transcript_20/26_Confidence_0.025_Length_674	PREDICTED: uncharacterized protein LOC105446178	0.747712	-0.196682	4.80533	0.00040542	0.0106761	0.17334
SOAP.k75.C1030088	---NA---	0.746869	2.59879	6.68571	2.02249e-05	0.00204399	3.14751
TRINITY_DN65729_c0_g1_i2	GTPase-activating Rap/Ran-GAP domain-like protein 3 isoform X3	0.746437	-0.326315	3.49819	0.0042689	0.0414619	-2.16157
TRINITY_DN53308_c0_g1_i1	sushi, von Willebrand factor type A, EGF and pentraxin domain-containing protein 1-like	0.745883	-0.554376	3.54279	0.00392898	0.0394234	-2.07994
Velvet.k55.Locus_27217_Transcript_3/6_Confidence_0.742_Length_3039	helicase with zinc finger domain 2-like	0.745648	1.16411	7.00375	1.27764e-05	0.00164581	3.5986
Velvet.k35.Locus_32043_Transcript_2/10_Confidence_0.205_Length_2825	short stature homeobox protein isoform X2	0.744961	1.77721	5.40746	0.000147134	0.00595198	1.18246
TRINITY_DN60421_c1_g1_i16	toll-like receptor 4	0.744881	0.676557	3.49671	0.00428067	0.0415223	-2.16428
SOAP.k35.scaffold100325	solute carrier family 52, riboflavin transporter, member 3-B-like	0.741301	1.30907	3.63777	0.00329405	0.0355541	-1.90628
Velvet.k65.Locus_53733_Transcript_4/10_Confidence_0.522_Length_4536	PREDICTED: uncharacterized protein LOC100888513	0.740496	-0.378057	3.4971	0.00427755	0.0415099	-2.16356
SOAP.k45.C1637398	---NA---	0.740462	0.476695	5.31916	0.000170177	0.0065603	1.03771
Velvet.k45.Locus_42065_Transcript_1/3_Confidence_0.792_Length_328	---NA---	0.740396	0.972959	5.20072	0.000207203	0.00739162	0.841774
Velvet.k65.Locus_18132_Transcript_4/5_Confidence_0.417_Length_629	---NA---	0.739996	0.391449	4.19555	0.00118816	0.0194202	-0.896545
TRINITY_DN74498_c1_g2_i3	PREDICTED: fibronectin	0.738822	-0.816911	4.03232	0.0015963	0.0230821	-1.18965
TRINITY_DN57883_c0_g2_i3	PREDICTED: uncharacterized protein LOC100373785	0.738502	-0.633152	4.08124	0.00146068	0.0219552	-1.10157
Velvet.k45.Locus_31815_Transcript_10/18_Confidence_0.506_Length_4147	---NA---	0.738089	1.23658	3.53401	0.00399365	0.0398111	-2.096
SOAP.k55.scaffold76314	---NA---	0.737298	1.03864	3.84897	0.00223136	0.0282932	-1.52147
SOAP.k85.scaffold76438	cuticle-degrading serine protease isoform X2	0.737239	0.438513	4.42713	0.000785565	0.0155697	-0.485195
SOAP.k55.C3114854	---NA---	0.737133	1.08203	5.78173	8.03825e-05	0.00435484	1.78323
SOAP.k85.C780456	---NA---	0.736286	4.1284	6.89697	1.48848e-05	0.00175766	3.4488
TRINITY_DN83474_c2_g2_i1	---NA---	0.73468	-0.637102	3.3756	0.00536546	0.0473935	-2.38608
SOAP.k85.C746374	uncharacterized protein LOC110058185	0.734278	1.12909	4.85609	0.000371505	0.0101565	0.260348
TRINITY_DN60113_c5_g1_i1	---NA---	0.73393	0.819679	3.81872	0.00235884	0.0292069	-1.57644
Velvet.k45.Locus_62902_Transcript_5/13_Confidence_0.542_Length_2266	galanin receptor type 2-like	0.732927	1.13882	5.02596	0.000278033	0.00863186	0.548994
TRINITY_DN93256_c3_g3_i3	PREDICTED: uncharacterized protein LOC105436772	0.731849	-0.522634	5.72049	8.86213e-05	0.00458136	1.68636
TRINITY_DN79852_c1_g3_i2	---NA---	0.731634	4.07081	6.90379	1.47396e-05	0.00175405	3.45842
Velvet.k35.Locus_19956_Transcript_20/22_Confidence_0.164_Length_3615	monoacylglycerol lipase ABHD12-like	0.731529	3.51228	5.97506	5.92764e-05	0.00375685	2.08534
TransAb.k35.R1302641	guanylate cyclase 32E-like	0.731465	3.01485	8.62121	1.49715e-06	0.000519435	5.6748
SOAP.k35.scaffold20914	---NA---	0.731318	4.00164	8.55137	1.63232e-06	0.00054934	5.59223
Velvet.k65.Locus_6597_Transcript_23/31_Confidence_0.121_Length_4182	monocarboxylate transporter 7-like	0.730869	2.11597	4.8876	0.000351956	0.0098212	0.314186
SOAP.k55.C2422440	---NA---	0.728834	-0.637013	3.36767	0.00544556	0.0477117	-2.4006
SOAP.k35.scaffold75675	---NA---	0.728052	0.106993	3.69705	0.00295184	0.033437	-1.79805
TRINITY_DN78336_c2_g1_i2	short transient receptor potential channel 5-like	0.727908	3.89761	7.45699	6.78975e-06	0.00112114	4.21625
SOAP.k55.scaffold2851	---NA---	0.727826	0.132813	4.79753	0.000410907	0.0107559	0.159951
Velvet.k75.Locus_44812_Transcript_1/4_Confidence_0.700_Length_2801	UPF0692 protein C19orf54 homolog	0.727818	2.18288	5.5971	0.000108048	0.00512868	1.48947
TRINITY_DN89126_c0_g2_i2	PREDICTED: uncharacterized protein LOC106512449, partial	0.727546	2.56733	3.77474	0.00255765	0.0307851	-1.65645
SOAP.k55.C2990377	---NA---	0.727324	0.627776	5.27671	0.000182577	0.00688069	0.967715
SOAP.k35.C4253399	slit homolog 1 protein-like	0.727242	1.41253	4.3484	0.000903576	0.0166085	-0.624408
Velvet.k45.Locus_1422_Transcript_1397/1401_Confidence_0.029_Length_16106	putative DNA polymerase	0.726807	8.43615	9.94341	3.19651e-07	0.000275835	7.13001
TRINITY_DN92064_c4_g1_i13	phospholipid scramblase 1-like	0.726591	2.56313	4.87684	0.000358505	0.00989757	0.295824
SOAP.k55.scaffold82434	Retrovirus-related Pol polyprotein from transposon 297	0.726531	-0.876541	3.62273	0.00338717	0.0360733	-1.93376
TransAb.k35.R1382187	---NA---	0.726447	-0.706169	4.53721	0.000646764	0.0137935	-0.291718
TransAb.k55.S264738	---NA---	0.726122	1.11375	4.39524	0.000831298	0.0159552	-0.541487
Velvet.k45.Locus_47526_Transcript_3/6_Confidence_0.500_Length_2607	acid-sensing ion channel 1 isoform X3	0.726102	1.2758	4.36273	0.000880797	0.0164042	-0.599015
TRINITY_DN92715_c1_g1_i1	---NA---	0.725128	0.277234	6.09553	4.91586e-05	0.0033154	2.27074
Velvet.k65.Locus_24399_Transcript_1/6_Confidence_0.125_Length_418	---NA---	0.724929	0.847978	4.58092	0.000598967	0.0132181	-0.215293
SOAP.k55.scaffold1375	monocarboxylate transporter 9	0.724427	4.10147	5.55784	0.000115131	0.00529318	1.42636
TRINITY_DN94562_c5_g1_i6	probable G-protein coupled receptor 128	0.724417	0.372162	3.83286	0.00229835	0.0287221	-1.55074
SOAP.k75.scaffold26438	---NA---	0.724172	1.07472	3.37278	0.00539376	0.0474939	-2.39123
Velvet.k45.Locus_35608_Transcript_4/8_Confidence_0.452_Length_418	---NA---	0.724135	0.437976	4.12754	0.00134324	0.0208416	-1.01838
SOAP.k85.scaffold44363	---NA---	0.723759	1.1199	5.44771	0.000137743	0.00577284	1.24807
TransAb.k65.S236305	protein glass-like	0.72369	0.0717766	3.7719	0.00257107	0.0308893	-1.66163
Velvet.k55.Locus_59962_Transcript_14/23_Confidence_0.583_Length_8105	lymphocyte antigen 75-like	0.72318	4.0155	6.30981	3.54139e-05	0.00280711	2.59511
TRINITY_DN74615_c4_g1_i11	glycerol-3-phosphate dehydrogenase, mitochondrial-like	0.723021	2.13075	3.9851	0.00173954	0.0242188	-1.27486
SOAP.k75.C677258	---NA---	0.72193	1.02993	3.85709	0.00219834	0.0280345	-1.50672
SOAP.k85.C112625	---NA---	0.721518	0.906916	3.945	0.00187159	0.0252958	-1.34738
TransAb.k45.S623408	---NA---	0.721305	-0.476404	3.59628	0.00355744	0.0370428	-1.98211
TRINITY_DN88187_c4_g1_i1	---NA---	0.721041	3.56365	5.23337	0.000196221	0.00723288	0.895982
TRINITY_DN67994_c2_g1_i4	microfibril-associated glycoprotein 4-like	0.720085	1.23881	5.14598	0.00022709	0.00774315	0.750531
TRINITY_DN72673_c2_g2_i5	---NA---	0.718976	0.0691471	3.61697	0.00342353	0.0363083	-1.94429
SOAP.k45.scaffold141037	cell wall integrity and stress response component 4	0.718611	-0.993994	3.74131	0.0027202	0.0318413	-1.71734
TRINITY_DN73170_c1_g2_i4	---NA---	0.717635	0.966728	4.8802	0.000356449	0.00986707	0.301553
SOAP.k55.scaffold38201	---NA---	0.717143	-0.310204	4.94134	0.00032106	0.00933304	0.405693
TransAb.k35.R1254456	elongation of very long chain fatty acids protein 4-like	0.716911	2.53091	3.67568	0.0030708	0.0341522	-1.83704
TRINITY_DN59011_c0_g1_i4	helicase with zinc finger domain 2-like	0.716857	-0.185491	3.63408	0.00331666	0.0356669	-1.91302
SOAP.k35.C4242437	PREDICTED: uncharacterized protein LOC105440824	0.716314	1.47645	6.48195	2.7336e-05	0.00250672	2.85069
TRINITY_DN67775_c2_g2_i1	---NA---	0.7156	0.441005	4.85443	0.000372563	0.0101771	0.257517
TRINITY_DN72142_c3_g2_i4	---NA---	0.715394	1.12288	4.02115	0.00162904	0.0233391	-1.20979
TransAb.k35.S66065	---NA---	0.714361	-0.474823	3.99409	0.00171131	0.0240068	-1.25864
Velvet.k55.Locus_7880_Transcript_10/19_Confidence_0.310_Length_1820	transmembrane protease serine 3-like	0.712488	1.08271	3.79374	0.00246974	0.0300996	-1.62187
TRINITY_DN79080_c1_g1_i17	---NA---	0.712355	-0.204396	3.80587	0.00241525	0.0297304	-1.59981
SOAP.k45.C3180155	---NA---	0.711794	-0.563329	3.59739	0.00355011	0.0370008	-1.98007
TransAb.k35.S1221639	---NA---	0.711624	0.56002	4.19332	0.00119293	0.0194605	-0.900531
Velvet.k55.Locus_21900_Transcript_1/1_Confidence_1.000_Length_384	---NA---	0.711047	0.577575	4.16089	0.00126474	0.0201915	-0.958589
TRINITY_DN59578_c0_g1_i18	---NA---	0.710991	-0.671871	4.68274	0.000501351	0.012026	-0.0381657
SOAP.k35.scaffold100679	TPA_exp: polyprotein	0.710476	5.7679	6.6919	2.00423e-05	0.00203714	3.15644
SOAP.k55.C2238172	---NA---	0.710413	-0.322094	5.22469	0.000199078	0.00727447	0.881592
Velvet.k75.Locus_18236_Transcript_1/2_Confidence_0.833_Length_2114	low-density lipoprotein receptor-related protein 4-like	0.709583	1.40067	4.06077	0.00151593	0.0223955	-1.13841
SOAP.k65.C2229028	nose resistant to fluoxetine protein 6	0.709032	3.67504	9.34484	6.29752e-07	0.00039988	6.49585
Velvet.k75.Locus_53299_Transcript_7/8_Confidence_0.188_Length_1793	prolactin-releasing peptide receptor-like	0.707974	0.676186	4.28121	0.00101879	0.0177979	-0.74373
TRINITY_DN81349_c3_g1_i1	homeobox protein orthopedia	0.707758	3.03059	4.35864	0.000887228	0.0164567	-0.60625
SOAP.k65.C1088113	---NA---	0.70732	0.125038	6.03638	5.38771e-05	0.00351391	2.17997
SOAP.k65.scaffold126759	plasma kallikrein	0.707307	2.47613	5.26625	0.000185777	0.00696228	0.950425
TRINITY_DN78396_c1_g1_i1	putative uncharacterized transposon-derived protein F52C9.6	0.70669	6.26619	8.72244	1.32209e-06	0.000499927	5.79341
SOAP.k65.C1495019	---NA---	0.706628	-0.714633	3.7699	0.00258055	0.0309321	-1.66526
TransAb.k35.R1274288	elongation of very long chain fatty acids protein 6	0.706384	4.67543	7.82516	4.13894e-06	0.00087605	4.6969
TRINITY_DN83793_c3_g1_i2	---NA---	0.706026	1.22788	5.49587	0.000127328	0.00553628	1.32626
SOAP.k75.scaffold94710	---NA---	0.704004	-0.870664	4.8853	0.000353345	0.0098212	0.310263
TRINITY_DN73576_c0_g1_i2	galactosylceramide sulfotransferase-like	0.703772	1.73406	4.49114	0.000701456	0.0145421	-0.372512
TransAb.k45.R739466	---NA---	0.703506	0.947615	3.84471	0.00224885	0.0283882	-1.5292
SOAP.k65.C1174803	---NA---	0.702015	-1.00406	3.93253	0.0019147	0.0257034	-1.36994
Velvet.k35.Locus_14996_Transcript_11/14_Confidence_0.607_Length_4183	PREDICTED: cingulin-like, partial	0.701737	0.205147	3.33991	0.00573549	0.0490122	-2.45144
Velvet.k65.Locus_18036_Transcript_2/3_Confidence_0.833_Length_1626	RNA-directed DNA polymerase from mobile element jockey-like	0.701537	1.33151	3.80747	0.00240811	0.029676	-1.59689
SOAP.k65.scaffold131387	sulfotransferase 1A1-like isoform X2	0.701397	2.12251	3.80289	0.00242852	0.029841	-1.60523
TransAb.k55.R426762	---NA---	0.70082	-0.626837	4.94292	0.000320197	0.00932171	0.408377
TRINITY_DN95137_c6_g1_i1	PREDICTED: uncharacterized protein LOC100892397	0.700264	4.05207	7.24366	9.11353e-06	0.00136539	3.92917
SOAP.k85.C882741	low-density lipoprotein receptor-related protein 4-like	0.69974	-0.0711797	4.13695	0.00132059	0.0206683	-1.00149
Velvet.k45.Locus_39139_Transcript_5/10_Confidence_0.519_Length_2447	S-crystallin SL11-like	0.69874	4.6563	4.86878	0.000363498	0.0100026	0.28205
Velvet.k45.Locus_18463_Transcript_7/10_Confidence_0.787_Length_6024	putative RNA-directed DNA polymerase from transposon X-element	0.698721	4.18209	9.89572	3.36993e-07	0.000283529	7.0809
TRINITY_DN68811_c0_g1_i4	predicted protein	0.698409	-0.500558	3.42779	0.00486734	0.0448045	-2.29048
SOAP.k35.scaffold113972	---NA---	0.698096	0.33931	3.41382	0.00499594	0.0455029	-2.31608
Velvet.k45.Locus_63176_Transcript_1/10_Confidence_0.625_Length_1870	very low-density lipoprotein receptor	0.697627	3.01967	7.3441	7.92859e-06	0.00122963	4.06513
TRINITY_DN88795_c1_g1_i8	alkaline phosphatase-like	0.697009	5.01634	4.61719	0.000562098	0.0128424	-0.152044
SOAP.k55.scaffold83154	---NA---	0.696931	-0.0896116	4.3473	0.000905341	0.0166221	-0.626348
Velvet.k35.Locus_71423_Transcript_2/7_Confidence_0.500_Length_1375	macrophage mannose receptor 1-like	0.696232	0.256205	4.73056	0.000461383	0.0115701	0.0445648
SOAP.k45.C2360593	---NA---	0.696078	0.783906	4.09987	0.0014122	0.0214481	-1.06807
TransAb.k55.S118773	---NA---	0.696045	-0.920711	3.61347	0.00344577	0.0363842	-1.95067
Velvet.k65.Locus_11445_Transcript_5/7_Confidence_0.741_Length_3138	hypothetical protein B5V51_7041	0.695596	1.55136	4.50612	0.000683168	0.0143133	-0.346221
Velvet.k35.Locus_52386_Transcript_5/10_Confidence_0.308_Length_2974	magnesium transporter NIPA2	0.695411	1.9844	6.28557	3.67409e-05	0.00281939	2.55876
TRINITY_DN72492_c1_g1_i1	TPA_exp: polyprotein	0.694649	2.95183	6.11888	4.74184e-05	0.00326344	2.30642
SOAP.k75.C1419933	---NA---	0.694377	1.36819	3.75436	0.00265551	0.0314504	-1.69356
Velvet.k85.Locus_87764_Transcript_1/1_Confidence_1.000_Length_358	---NA---	0.694183	3.64977	6.33906	3.38801e-05	0.00274747	2.63885
SOAP.k35.scaffold19075	---NA---	0.694139	1.50112	4.70275	0.000484202	0.011805	-0.00350884
Velvet.k65.Locus_28383_Transcript_6/10_Confidence_0.400_Length_3600	---NA---	0.694068	1.21462	4.14335	0.00130542	0.0205773	-0.990019
TRINITY_DN61580_c2_g1_i2	uncharacterized protein LOC110457925	0.69406	1.41219	4.7168	0.000472531	0.0116973	0.0207895
Velvet.k65.Locus_121001_Transcript_5/7_Confidence_0.667_Length_2077	alpha-L-iduronidase	0.692431	0.796781	5.96915	5.98263e-05	0.00377726	2.07618
SOAP.k85.C801277	---NA---	0.691921	1.85243	4.26659	0.00104583	0.018039	-0.76976
SOAP.k65.scaffold138099	uncharacterized oxidoreductase C663.09c-like	0.691888	0.940204	5.10299	0.000244109	0.00800706	0.678575
Velvet.k45.Locus_10893_Transcript_12/17_Confidence_0.569_Length_2669	putative golgin subfamily A member 6-like protein 3	0.6915	2.64149	6.90352	1.47455e-05	0.00175405	3.45803
TransAb.k65.S109842	---NA---	0.691438	1.19904	4.27056	0.00103842	0.0179701	-0.762701
TRINITY_DN65665_c1_g2_i1	---NA---	0.690924	0.230246	5.13791	0.000230188	0.00776003	0.73704
SOAP.k35.C4029231	---NA---	0.690824	-0.933278	3.69452	0.00296566	0.0335033	-1.80266
SOAP.k55.C2975141	RNA-directed DNA polymerase from mobile element jockey-like	0.690419	0.492538	3.40571	0.00507207	0.0457752	-2.33092
TransAb.k45.R686125	---NA---	0.690369	1.07515	3.92951	0.00192532	0.0257585	-1.37541
SOAP.k85.scaffold72234	UDP-GalNAc:beta-1,3-N-acetylgalactosaminyltransferase 1-like	0.689932	1.61029	4.52229	0.000663979	0.0140329	-0.317865
TransAb.k85.S18247	---NA---	0.689333	-0.0979745	3.61401	0.00344236	0.0363714	-1.9497
Velvet.k45.Locus_109914_Transcript_5/6_Confidence_0.722_Length_3371	cytochrome P450 3A24	0.689164	-0.875873	3.51338	0.00414989	0.04071	-2.13376
SOAP.k65.C1538668	---NA---	0.689004	0.49761	4.29779	0.000989014	0.0175078	-0.71424
TransAb.k65.R319550	---NA---	0.688737	0.552052	4.52258	0.00066364	0.0140329	-0.317357
SOAP.k65.scaffold134428	alpha-N-acetylgalactosamine-specific lectin-like	0.688721	4.93343	10.9608	1.08438e-07	0.000145975	8.1229
Velvet.k45.Locus_9700_Transcript_3/8_Confidence_0.682_Length_3833	monocarboxylate transporter 3-like	0.687895	4.26031	10.871	1.18892e-07	0.000153892	8.03931
Velvet.k55.Locus_75712_Transcript_2/4_Confidence_0.421_Length_689	protein NLRC5-like	0.687666	-0.308538	3.33592	0.00577848	0.0491953	-2.45875
Velvet.k45.Locus_53894_Transcript_13/17_Confidence_0.329_Length_995	putative RNA-directed DNA polymerase from transposon BS	0.687635	0.413576	3.53153	0.00401213	0.0399126	-2.10055
TRINITY_DN82403_c2_g3_i1	---NA---	0.687625	2.12848	4.92295	0.0003313	0.00946483	0.374425
SOAP.k85.C801755	---NA---	0.686573	-0.962749	3.57311	0.0037138	0.0379767	-2.02448
Velvet.k55.Locus_35479_Transcript_13/20_Confidence_0.180_Length_1881	putative RNA-directed DNA polymerase from transposon X-element	0.685758	-0.288191	3.54027	0.00394746	0.0395188	-2.08456
TRINITY_DN79640_c2_g1_i6	---NA---	0.68566	1.02666	4.24479	0.00108752	0.0184282	-0.808613
Velvet.k45.Locus_136992_Transcript_1/3_Confidence_0.105_Length_630	---NA---	0.685322	-0.775755	3.51186	0.00416161	0.0407629	-2.13654
SOAP.k75.scaffold73000	potassium channel subfamily K member 1	0.684529	1.40064	4.96258	0.000309645	0.00919877	0.44175
TRINITY_DN65686_c0_g1_i1	---NA---	0.68363	0.29	3.95868	0.00182544	0.0248819	-1.32263
TransAb.k35.S1424871	---NA---	0.682889	0.635645	4.11407	0.00137636	0.0211453	-1.04256
Velvet.k65.Locus_36838_Transcript_12/16_Confidence_0.369_Length_3549	Williams-Beuren syndrome chromosomal region 27 protein	0.682762	5.30475	8.75944	1.26367e-06	0.000494508	5.83646
Velvet.k45.Locus_5911_Transcript_33/37_Confidence_0.299_Length_10988	RNA-directed DNA polymerase from mobile element jockey-like	0.681797	2.48817	6.26707	3.77891e-05	0.00282612	2.53095
Velvet.k65.Locus_72783_Transcript_1/1_Confidence_1.000_Length_616	---NA---	0.681607	-0.200403	3.96629	0.00180024	0.0246082	-1.30886
TRINITY_DN55553_c0_g2_i2	TPA_exp: polyprotein	0.680981	0.443006	4.14665	0.00129767	0.0204839	-0.984109
TransAb.k45.S742917	---NA---	0.680145	-0.880307	3.32193	0.00593159	0.0498929	-2.48436
TRINITY_DN68718_c1_g1_i1	Transposon Ty3-G Gag-Pol polyprotein	0.679513	0.0774305	3.73016	0.00277672	0.0322122	-1.73766
TRINITY_DN141471_c0_g1_i1	---NA---	0.679353	0.147794	4.29753	0.000989478	0.0175078	-0.714707
SOAP.k35.scaffold26918	putative deoxyribonuclease TATDN2	0.678322	-0.762797	3.32567	0.00589027	0.0496944	-2.47752
SOAP.k75.scaffold8533	---NA---	0.67824	0.386915	3.40722	0.00505783	0.0457079	-2.32816
TRINITY_DN40472_c0_g1_i1	---NA---	0.678194	-0.418802	3.43325	0.00481802	0.04457	-2.28048
SOAP.k65.C1458606	---NA---	0.677994	-0.0462634	3.58973	0.00360094	0.0372994	-1.99408
Velvet.k35.Locus_1410_Transcript_39503/121168_Confidence_1.000_Length_263	---NA---	0.677912	-0.287024	3.83878	0.0022735	0.0285494	-1.53999
SOAP.k65.C2182150	monocarboxylate transporter 3-like	0.677783	0.0913058	3.79291	0.00247353	0.0301172	-1.62339
SOAP.k75.C318548	---NA---	0.677773	-0.544516	5.43325	0.000141042	0.00586005	1.22452
Velvet.k45.Locus_39273_Transcript_3/4_Confidence_0.700_Length_2352	---NA---	0.677372	1.00927	5.59259	0.000108837	0.00515163	1.48223
TRINITY_DN39215_c0_g1_i1	PREDICTED: uncharacterized protein F54H12.2-like	0.676985	-0.782172	3.75676	0.00264379	0.031403	-1.68919
Velvet.k35.Locus_72855_Transcript_10/10_Confidence_0.366_Length_984	---NA---	0.675932	1.32682	3.44213	0.00473894	0.0441848	-2.26423
SOAP.k75.C1015082	---NA---	0.675392	0.160831	4.38073	0.000853029	0.0161419	-0.567154
TransAb.k55.S37413	---NA---	0.674539	1.49253	3.74294	0.00271205	0.0317844	-1.71438
SOAP.k55.scaffold30354	---NA---	0.673449	3.91755	7.80018	4.27817e-06	0.00089427	4.66486
TransAb.k65.S218038	---NA---	0.67234	0.780485	3.43446	0.00480717	0.0445166	-2.27826
SOAP.k65.C1402230	---NA---	0.672293	0.253685	5.57482	0.000112009	0.00523527	1.45368
SOAP.k55.scaffold116312	netrin receptor UNC5B-like	0.672162	1.23379	5.21891	0.000201007	0.00729738	0.871997
TRINITY_DN80352_c10_g1_i1	---NA---	0.67208	-0.995049	3.60156	0.00352273	0.036884	-1.97244
SOAP.k35.scaffold18941	rho GTPase-activating protein 22-like isoform X1	0.67205	2.79537	3.62144	0.00339525	0.03614	-1.93611
TransAb.k65.S73573	---NA---	0.671644	3.88378	5.9548	6.11847e-05	0.00380612	2.05393
TRINITY_DN94526_c2_g1_i2	plasminogen	0.670344	2.21874	4.99243	0.00029431	0.00897152	0.492335
Velvet.k65.Locus_24399_Transcript_2/6_Confidence_0.438_Length_437	---NA---	0.670093	0.91862	5.2028	0.000206487	0.00738812	0.845221
TRINITY_DN91613_c1_g1_i2	---NA---	0.669651	-1.08153	3.90532	0.0020124	0.0264967	-1.41923
Velvet.k55.Locus_2983_Transcript_284/287_Confidence_0.111_Length_9946	NACHT, LRR and PYD domains-containing protein 3-like	0.669586	4.91646	5.90244	6.64212e-05	0.00392165	1.97251
Velvet.k55.Locus_13976_Transcript_11/19_Confidence_0.479_Length_2679	30-kDa Strongylocentrotus intermedius spicule matrix protein	0.669155	7.71924	5.12901	0.000233657	0.00782438	0.722147
TransAb.k65.S184097	---NA---	0.667997	1.06222	4.42411	0.000789782	0.0156257	-0.490522
TransAb.k45.S784207	---NA---	0.667981	1.14106	3.43181	0.00483101	0.0446411	-2.28312
SOAP.k45.scaffold115176	predicted protein	0.667698	3.09502	6.56875	2.40269e-05	0.00229065	2.9779
SOAP.k55.scaffold82073	TPA_exp: polyprotein	0.667598	1.00095	3.97952	0.00175734	0.0243662	-1.28495
Velvet.k65.Locus_45143_Transcript_2/6_Confidence_0.526_Length_1721	putative golgin subfamily A member 6-like protein 22 isoform X2	0.666817	1.6716	4.4691	0.000729303	0.0148751	-0.411254
TRINITY_DN92625_c1_g1_i10	---NA---	0.66544	1.4848	4.61586	0.00056341	0.0128636	-0.154366
TRINITY_DN88008_c0_g1_i2	---NA---	0.665337	0.894769	3.58401	0.00363935	0.0374897	-2.00453
Velvet.k35.Locus_26017_Transcript_6/10_Confidence_0.489_Length_1576	PREDICTED: uncharacterized protein LOC100891682	0.664948	2.47425	5.67128	9.58852e-05	0.00485763	1.60812
TRINITY_DN72311_c0_g1_i4	glycoprotein 3-alpha-L-fucosyltransferase A-like	0.664716	-0.230829	4.50875	0.00068	0.0142762	-0.341595
Velvet.k35.Locus_1612_Transcript_137/143_Confidence_0.092_Length_6368	arylsulfatase	0.664508	3.98608	7.84137	4.05123e-06	0.00087605	4.71763
SOAP.k85.scaffold9167	---NA---	0.6634	-0.197052	3.63113	0.00333479	0.0357531	-1.9184
Velvet.k55.Locus_16956_Transcript_1/1_Confidence_1.000_Length_426	PREDICTED: uncharacterized protein LOC105440554	0.662922	0.102675	3.84716	0.00223879	0.0283337	-1.52476
Velvet.k55.Locus_4544_Transcript_144/148_Confidence_0.049_Length_3754	heat shock cognate 71 kDa protein	0.662764	5.27095	5.45423	0.000136282	0.00572587	1.25868
TRINITY_DN76599_c6_g1_i4	---NA---	0.662536	1.53572	4.67635	0.000506959	0.0121173	-0.0492424
TransAb.k65.S71313	---NA---	0.662517	-0.00631097	3.73856	0.00273405	0.0319379	-1.72236
Velvet.k35.Locus_33445_Transcript_2/10_Confidence_0.639_Length_10339	heat shock 70 kDa protein 12A-like	0.661743	1.99516	4.02778	0.00160953	0.023178	-1.19784
Velvet.k45.Locus_26535_Transcript_10/13_Confidence_0.745_Length_5641	UPF0687 protein C20orf27 homolog	0.66059	3.82598	9.19973	7.46056e-07	0.00040524	6.33611
TRINITY_DN71523_c0_g1_i4	---NA---	0.660448	1.16494	5.38094	0.000153689	0.00610369	1.13911
SOAP.k45.scaffold71272	RNA-directed DNA polymerase from mobile element jockey-like	0.659291	2.91215	5.72106	8.85403e-05	0.00458136	1.68727
TRINITY_DN63162_c1_g1_i4	fibronectin type-III domain-containing protein 3a-like	0.658843	-0.615464	4.40884	0.000811472	0.0157584	-0.517475
TransAb.k45.R778680	---NA---	0.658108	0.586704	4.01071	0.00166028	0.0235871	-1.22863
TRINITY_DN87590_c0_g1_i11	hyaluronidase-1-like isoform X7	0.657921	0.953729	4.04078	0.00157194	0.022889	-1.1744
TRINITY_DN55022_c0_g1_i2	---NA---	0.657189	1.22846	4.26798	0.00104323	0.0180324	-0.767294
Velvet.k75.Locus_16750_Transcript_8/14_Confidence_0.304_Length_3369	putative DNA polymerase	0.656837	3.41279	6.20544	4.15149e-05	0.00298534	2.43798
TRINITY_DN87704_c0_g5_i1	---NA---	0.656763	0.400669	3.53197	0.00400883	0.0399118	-2.09974
TRINITY_DN69359_c4_g1_i1	---NA---	0.656638	-0.87407	3.7813	0.00252693	0.0305355	-1.64451
SOAP.k75.C1437187	---NA---	0.656537	0.45886	3.54005	0.00394906	0.0395188	-2.08496
Velvet.k65.Locus_66933_Transcript_1/1_Confidence_1.000_Length_609	---NA---	0.656135	0.747025	3.85225	0.00221797	0.0281886	-1.51552
Velvet.k65.Locus_30066_Transcript_1/7_Confidence_0.312_Length_1271	putative clarin-1	0.656051	1.87312	4.34268	0.000912824	0.0167321	-0.634534
SOAP.k55.scaffold10090	PREDICTED: uncharacterized protein LOC582157 isoform X1	0.655309	4.83013	6.9064	1.46844e-05	0.00175405	3.4621
Velvet.k35.Locus_26586_Transcript_3/9_Confidence_0.321_Length_2051	PREDICTED: uncharacterized protein LOC100893649 isoform X1	0.654602	0.207481	3.73383	0.00275801	0.0321059	-1.73098
SOAP.k55.C2666278	---NA---	0.65444	0.146769	4.31474	0.000959498	0.0172127	-0.684118
SOAP.k65.C1365994	---NA---	0.65436	2.61655	5.54992	0.000116619	0.00533375	1.4136
Velvet.k75.Locus_45071_Transcript_6/7_Confidence_0.640_Length_3146	transmembrane protease serine 3-like	0.654343	2.35745	3.66213	0.00314878	0.0346218	-1.86179
TransAb.k45.R686094	---NA---	0.65393	2.0593	4.91489	0.000335894	0.00949931	0.360709
SOAP.k35.scaffold119075	---NA---	0.652588	2.42338	3.32308	0.00591881	0.0498455	-2.48225
Velvet.k55.Locus_2968_Transcript_79/86_Confidence_0.232_Length_5516	putative RNA-directed DNA polymerase from transposon BS	0.652297	5.73198	9.29313	6.68804e-07	0.000401927	6.43919
Velvet.k75.Locus_27027_Transcript_1/3_Confidence_0.667_Length_3004	NACHT, LRR and PYD domains-containing protein 12-like	0.652086	0.661593	4.11412	0.00137624	0.0211453	-1.04247
Velvet.k55.Locus_28919_Transcript_12/14_Confidence_0.450_Length_3430	CUB and sushi domain-containing protein 3-like	0.651727	1.17318	3.47758	0.00443593	0.0425197	-2.19931
TransAb.k45.S243996	---NA---	0.651705	4.60724	8.35492	2.08738e-06	0.000621671	5.35672
SOAP.k55.C2789175	---NA---	0.651303	-0.811232	3.36089	0.00551493	0.0480418	-2.41301
Velvet.k55.Locus_62063_Transcript_1/3_Confidence_0.429_Length_465	---NA---	0.65068	0.510345	5.57292	0.000112353	0.00523527	1.45063
Velvet.k35.Locus_29917_Transcript_19/24_Confidence_0.196_Length_2240	calcium-activated chloride channel regulator 1-like	0.650611	0.096162	3.57115	0.00372729	0.0380119	-2.02805
Velvet.k45.Locus_18604_Transcript_6/10_Confidence_0.415_Length_966	---NA---	0.650108	1.92449	4.54765	0.000635	0.0136551	-0.273447
SOAP.k55.scaffold49158	cholecystokinin receptor type A-like	0.649895	1.51286	3.52945	0.00402768	0.0400061	-2.10436
TRINITY_DN71406_c1_g1_i1	fibrillin-2-like isoform X1	0.64915	2.099	4.31313	0.000962277	0.0172533	-0.686993
TransAb.k45.R755819	scavenger receptor cysteine-rich domain superfamily protein	0.648432	1.71622	4.58165	0.000598196	0.0132098	-0.214012
Velvet.k45.Locus_8906_Transcript_22/30_Confidence_0.438_Length_4275	Transposon TX1 uncharacterized 149 kDa protein	0.648416	3.73077	4.31248	0.000963394	0.0172641	-0.688147
SOAP.k55.C2821251	---NA---	0.647841	-0.737893	3.76992	0.00258044	0.0309321	-1.66522
Velvet.k35.Locus_32160_Transcript_3/6_Confidence_0.667_Length_3884	putative zinc finger protein	0.647768	3.62002	6.34821	3.34151e-05	0.00274747	2.6525
SOAP.k65.scaffold36204	---NA---	0.647582	2.51419	5.66036	9.75812e-05	0.00486045	1.5907
SOAP.k85.C889427	RNA-directed DNA polymerase from mobile element jockey-like	0.647577	2.22187	5.7457	8.51273e-05	0.00449745	1.7263
Velvet.k65.Locus_75404_Transcript_7/13_Confidence_0.432_Length_2623	NACHT, LRR and PYD domains-containing protein 9A	0.647387	1.85466	5.49159	0.00012822	0.0055607	1.31931
SOAP.k55.C2590936	---NA---	0.647327	1.99692	4.14177	0.00130914	0.0205974	-0.99285
TransAb.k55.S278153	RNA-directed DNA polymerase from mobile element jockey-like	0.647316	0.0595438	5.23452	0.000195845	0.00722694	0.897892
TRINITY_DN77065_c1_g3_i9	---NA---	0.64716	-0.833237	3.34318	0.0057005	0.0488752	-2.44544
SOAP.k55.scaffold1271	PREDICTED: uncharacterized protein LOC105438448	0.646696	-0.333072	3.9278	0.00193135	0.0258214	-1.37851
Velvet.k75.Locus_5065_Transcript_10/22_Confidence_1.000_Length_457	---NA---	0.646485	0.358506	4.43983	0.000768073	0.0153953	-0.462791
TransAb.k55.R476840	---NA---	0.646303	1.42333	4.17117	0.00124152	0.0199825	-0.940179
SOAP.k35.scaffold110845	transient receptor potential cation channel subfamily A member 1 homolog	0.646296	-0.298267	3.55443	0.00384489	0.0388227	-2.05864
SOAP.k65.C1041414	---NA---	0.646234	0.400293	3.94789	0.00186174	0.0252335	-1.34214
SOAP.k55.C1915659	---NA---	0.646045	0.956534	4.01862	0.00163656	0.023373	-1.21436
SOAP.k85.C327163	---NA---	0.645293	0.182174	3.64892	0.00322669	0.0350633	-1.8859
SOAP.k45.scaffold9095	salivary glue protein Sgs-3-like	0.644315	0.803666	3.90768	0.00200375	0.0264448	-1.41496
SOAP.k45.C3461823	---NA---	0.644024	-0.356254	4.78122	0.000422644	0.0109413	0.131902
Velvet.k45.Locus_58057_Transcript_17/18_Confidence_0.547_Length_5180	transmembrane protease serine 3-like	0.643931	2.45294	4.36649	0.000874918	0.0163399	-0.592355
SOAP.k45.scaffold122688	rRNA methyltransferase 2, mitochondrial	0.643461	0.891224	4.39215	0.000835888	0.0159581	-0.546964
Velvet.k55.Locus_987_Transcript_26/36_Confidence_1.000_Length_161	---NA---	0.643278	0.507571	3.87479	0.00212816	0.0274188	-1.47461
Velvet.k75.Locus_84720_Transcript_1/1_Confidence_1.000_Length_372	---NA---	0.643254	2.04186	7.19638	9.73526e-06	0.00141831	3.86468
SOAP.k55.C2095365	---NA---	0.642786	1.71538	4.26693	0.0010452	0.0180385	-0.769165
Velvet.k35.Locus_121468_Transcript_2/2_Confidence_0.800_Length_645	Transposon Ty3-G Gag-Pol polyprotein	0.642171	-0.959886	4.32688	0.000938929	0.0169886	-0.662572
SOAP.k65.C2226346	LIM/homeobox protein Lhx2 isoform X2	0.641846	3.33568	3.9685	0.001793	0.024569	-1.30486
Velvet.k75.Locus_8425_Transcript_3/7_Confidence_0.632_Length_2676	putative RNA-directed DNA polymerase from mobile element jockey-like	0.641694	1.97192	4.99984	0.000290628	0.00889162	0.504875
TRINITY_DN74761_c2_g3_i1	---NA---	0.64166	-0.537183	3.78076	0.00252947	0.0305475	-1.6455
Velvet.k75.Locus_97952_Transcript_5/8_Confidence_0.312_Length_2540	somatostatin receptor type 1-like	0.64158	0.676243	4.52739	0.000658043	0.0139633	-0.308927
Velvet.k35.Locus_15208_Transcript_1/8_Confidence_0.250_Length_14917	deleted in malignant brain tumors 1 protein-like	0.641296	2.96987	3.72565	0.00279993	0.0323295	-1.74588
Velvet.k45.Locus_2186_Transcript_131/232_Confidence_1.000_Length_418	---NA---	0.641236	0.788071	3.9517	0.00184884	0.0251199	-1.33526
SOAP.k75.scaffold81275	---NA---	0.641031	2.2536	4.00876	0.0016662	0.0236221	-1.23215
TransAb.k45.R654275	---NA---	0.640975	2.70271	5.39319	0.000150622	0.00602023	1.15916
TRINITY_DN80022_c2_g4_i1	---NA---	0.640357	0.228537	3.58922	0.00360434	0.0373232	-1.99501
TRINITY_DN49133_c0_g1_i1	---NA---	0.639041	4.33962	6.30554	3.56441e-05	0.00280711	2.58871
Velvet.k35.Locus_20483_Transcript_4/5_Confidence_0.692_Length_873	RNA-directed DNA polymerase from mobile element jockey	0.63805	0.260676	4.24538	0.00108638	0.018421	-0.807569
TransAb.k65.S277018	solute carrier family 43 member 3	0.637648	0.522697	3.62064	0.00340028	0.0361787	-1.93757
TRINITY_DN86527_c6_g1_i4	sushi domain-containing protein 2-like	0.637051	0.424687	3.44057	0.00475274	0.0442282	-2.26708
Velvet.k35.Locus_3505_Transcript_9/35_Confidence_1.000_Length_191	---NA---	0.636839	-0.407152	3.91723	0.00196904	0.0261405	-1.39766
TRINITY_DN71507_c4_g2_i4	---NA---	0.636831	-0.068295	3.60144	0.00352356	0.036884	-1.97268
SOAP.k55.C2276439	---NA---	0.636069	1.11734	3.65331	0.00320059	0.0349179	-1.87789
TransAb.k35.R1246924	putative DNA polymerase	0.635655	6.0138	7.67603	5.04794e-06	0.000970715	4.50444
TRINITY_DN75252_c0_g1_i13	elongation of very long chain fatty acids protein 6-like	0.635604	1.68318	3.4088	0.00504296	0.0457079	-2.32527
TRINITY_DN71850_c4_g2_i1	---NA---	0.635598	0.851219	3.69575	0.00295893	0.0334947	-1.80042
TransAb.k35.R1241555	dipeptidase 1	0.635511	4.30528	5.79061	7.92568e-05	0.00432664	1.79723
Velvet.k45.Locus_104618_Transcript_3/3_Confidence_0.857_Length_488	probable tubulin polyglutamylase TTLL2	0.635237	-0.633935	3.44087	0.00475009	0.0442282	-2.26654
TransAb.k35.S1361080	---NA---	0.634706	2.02673	5.66876	9.62751e-05	0.00485763	1.60409
TransAb.k75.S12077	---NA---	0.634517	-0.584566	5.34604	0.000162786	0.00637025	1.08189
TRINITY_DN91053_c1_g1_i7	reverse transcriptase-like protein	0.634399	1.501	4.50543	0.000684	0.0143155	-0.347433
TransAb.k65.R308860	---NA---	0.633473	2.19944	5.20925	0.000204275	0.00735258	0.855942
Velvet.k55.Locus_262623_Transcript_1/1_Confidence_1.000_Length_178	---NA---	0.633291	-0.74131	3.91439	0.00197928	0.0262453	-1.40279
SOAP.k65.scaffold40203	Retrovirus-related Pol polyprotein from transposon 412	0.63271	1.66972	6.29316	3.63198e-05	0.0028099	2.57015
TransAb.k45.R680542	hypothetical protein AWC38_SpisGene1547	0.632414	0.546309	4.49931	0.000691418	0.0144328	-0.358168
TransAb.k35.S1229592	RNA-directed DNA polymerase from mobile element jockey-like	0.632163	0.979617	3.85522	0.00220591	0.0281097	-1.51012
Velvet.k45.Locus_1145_Transcript_529/31037_Confidence_1.000_Length_435	---NA---	0.631822	2.34868	5.42408	0.000143176	0.00588746	1.20959
TransAb.k55.R459224	betaine--homocysteine S-methyltransferase 1	0.631341	0.882765	3.75222	0.00266602	0.0315036	-1.69747
Velvet.k65.Locus_43062_Transcript_1/3_Confidence_0.778_Length_1088	LOB domain-containing protein 13-like	0.63129	0.782066	3.36079	0.00551594	0.0480418	-2.41319
Velvet.k65.Locus_54810_Transcript_3/4_Confidence_0.700_Length_1755	Mediator of RNA polymerase II transcription subunit 34	0.631249	0.367996	4.94912	0.000316828	0.00925347	0.418908
SOAP.k65.C1365674	---NA---	0.629883	0.249632	3.32895	0.00585422	0.0494771	-2.4715
TRINITY_DN68372_c0_g1_i7	---NA---	0.629759	1.43307	4.2219	0.00113316	0.0188632	-0.849465
SOAP.k65.C808413	---NA---	0.629347	3.03649	4.71934	0.000470453	0.011676	0.025178
TRINITY_DN60317_c1_g1_i20	PREDICTED: uncharacterized protein LOC100891077	0.628893	0.223076	3.32065	0.00594581	0.0499751	-2.48671
Velvet.k65.Locus_118536_Transcript_1/1_Confidence_1.000_Length_302	---NA---	0.628511	0.458698	3.66208	0.00314902	0.0346218	-1.86187
Velvet.k45.Locus_48214_Transcript_5/5_Confidence_0.750_Length_1887	E3 ubiquitin-protein ligase TRIM50-like	0.627928	0.785104	4.15021	0.00128935	0.0204485	-0.977721
SOAP.k65.scaffold78583	---NA---	0.627727	1.89368	5.47747	0.000131205	0.00559641	1.29643
TransAb.k55.S196166	---NA---	0.627496	2.68582	6.72719	1.90346e-05	0.00200812	3.20718
TRINITY_DN88743_c3_g1_i1	---NA---	0.62739	1.2936	5.67418	9.54412e-05	0.00485763	1.61273
SOAP.k85.C593654	---NA---	0.62697	0.338211	3.35252	0.00560191	0.0485268	-2.42835
TRINITY_DN69936_c3_g1_i2	predicted protein	0.626618	1.09177	3.37535	0.00536798	0.0474001	-2.38654
TRINITY_DN95119_c5_g1_i13	Transposon Ty3-G Gag-Pol polyprotein	0.626605	1.74591	3.91462	0.00197847	0.0262453	-1.40239
SOAP.k45.scaffold39487	potassium channel subfamily K member 18	0.626466	2.42081	4.29154	0.00100014	0.0176039	-0.725359
SOAP.k35.C3536543	---NA---	0.626437	0.17698	3.73742	0.00273978	0.0319379	-1.72443
SOAP.k45.scaffold81349	nitrilase homolog 1-like	0.625498	1.33483	5.60557	0.000106579	0.00510324	1.50306
Velvet.k35.Locus_1410_Transcript_43829/121168_Confidence_1.000_Length_263	---NA---	0.62481	1.05946	5.2877	0.000179277	0.00679678	0.985866
Velvet.k45.Locus_33182_Transcript_2/4_Confidence_0.500_Length_2150	carbohydrate sulfotransferase 15	0.624675	1.78191	3.42331	0.00490824	0.0450087	-2.29869
SOAP.k45.C2692485	---NA---	0.624401	-0.595348	4.40478	0.000817341	0.0158082	-0.524644
Velvet.k85.Locus_87216_Transcript_1/1_Confidence_1.000_Length_444	---NA---	0.624245	3.23722	4.59827	0.00058103	0.0129927	-0.185026
Velvet.k75.Locus_12628_Transcript_2/7_Confidence_0.600_Length_3647	organic solute transporter subunit alpha-like	0.623868	3.53283	4.5997	0.000579573	0.0129852	-0.182525
TransAb.k35.R1362549	Integrase/recombinase xerD-like	0.623761	3.53571	5.60505	0.000106669	0.00510324	1.50223
SOAP.k35.C4244467	monocarboxylate transporter 12-like	0.62375	3.40667	8.93821	1.01785e-06	0.00045349	6.04209
Velvet.k85.Locus_722_Transcript_2/6_Confidence_0.611_Length_4010	---NA---	0.623695	3.16098	5.69937	9.16646e-05	0.00470974	1.65283
SOAP.k85.scaffold9908	galanin receptor type 2-like	0.623282	1.81038	4.52846	0.000656802	0.0139458	-0.307049
TRINITY_DN85662_c1_g1_i3	PREDICTED: uncharacterized protein LOC583054	0.623194	1.25975	7.03341	1.22489e-05	0.00162293	3.63991
TRINITY_DN91563_c3_g1_i5	---NA---	0.622973	2.51303	4.70061	0.000486011	0.0118237	-0.00722224
SOAP.k85.scaffold47357	---NA---	0.622479	1.43191	3.97031	0.00178711	0.0245463	-1.3016
SOAP.k45.C2198204	---NA---	0.622278	3.56814	5.0531	0.000265549	0.00840658	0.594746
Velvet.k75.Locus_24063_Transcript_28/30_Confidence_0.206_Length_2570	putative zinc finger CCHC domain-containing protein 3-like	0.622181	3.245	4.81451	0.000399056	0.0105747	0.189097
SOAP.k75.scaffold31695	mimitin, mitochondrial	0.621927	1.07731	3.87729	0.00211843	0.0273365	-1.47007
TRINITY_DN67119_c7_g1_i2	---NA---	0.621563	2.69906	4.04125	0.00157061	0.022889	-1.17356
TRINITY_DN45861_c0_g1_i1	---NA---	0.620168	-0.190859	4.75839	0.000439665	0.0111925	0.0925822
Velvet.k35.Locus_43956_Transcript_1/9_Confidence_0.576_Length_1879	TP53-regulating kinase	0.619256	3.00054	7.02352	1.24222e-05	0.00163303	3.62615
TRINITY_DN68305_c5_g4_i4	---NA---	0.61919	1.31366	5.12067	0.000236954	0.0078801	0.708197
Velvet.k55.Locus_27741_Transcript_5/38_Confidence_1.000_Length_225	---NA---	0.619111	-0.607459	3.40735	0.00505663	0.0457079	-2.32793
SOAP.k75.C452072	---NA---	0.619053	0.327848	4.3612	0.000883201	0.0164217	-0.601726
TransAb.k35.R1277610	sodium-coupled monocarboxylate transporter 1-like	0.618907	1.9168	5.60496	0.000106684	0.00510324	1.50209
TRINITY_DN89443_c2_g1_i2	very low-density lipoprotein receptor	0.618878	-0.362946	4.37026	0.000869064	0.0162939	-0.585677
SOAP.k35.scaffold103624	putative RNA-directed DNA polymerase from transposon X-element	0.618694	1.44302	4.03875	0.00157774	0.0229186	-1.17805
SOAP.k75.C1208617	---NA---	0.618015	0.853325	3.75283	0.00266304	0.0315016	-1.69636
Velvet.k35.Locus_2670_Transcript_7/10_Confidence_0.679_Length_2224	elongation of very long chain fatty acids protein 6	0.617666	4.27648	5.61656	0.000104708	0.00507757	1.52067
SOAP.k55.scaffold59674	PREDICTED: uncharacterized protein K02A2.6-like	0.616616	2.15943	4.89198	0.000349325	0.00976426	0.321662
Velvet.k65.Locus_45320_Transcript_3/7_Confidence_0.684_Length_6820	collagen alpha-2(V) chain-like isoform X2	0.616061	2.45897	4.24642	0.00108435	0.018421	-0.805713
Velvet.k65.Locus_119288_Transcript_1/1_Confidence_1.000_Length_426	sushi domain-containing protein 2-like	0.615593	-0.762478	3.47424	0.00446358	0.0426746	-2.20541
TRINITY_DN95213_c3_g2_i1	---NA---	0.61552	1.20394	3.46148	0.004571	0.0432357	-2.22878
SOAP.k35.scaffold94339	bifunctional polynucleotide phosphatase/kinase isoform X3	0.615449	-0.236068	3.51213	0.00415958	0.0407629	-2.13606
Velvet.k65.Locus_56443_Transcript_1/4_Confidence_0.500_Length_873	hypothetical protein DMG74_22350, partial	0.615305	0.712861	3.55952	0.0038087	0.0385614	-2.04933
SOAP.k45.scaffold109409	growth factor receptor-bound protein 2	0.614988	6.82703	8.21941	2.47938e-06	0.000646831	5.1914
Velvet.k45.Locus_45356_Transcript_4/4_Confidence_0.700_Length_4637	deleted in malignant brain tumors 1 protein-like	0.614915	2.84834	5.88479	6.82915e-05	0.00396814	1.94497
SOAP.k55.C2807703	hypothetical protein LOTGIDRAFT_163196	0.614148	0.541915	4.12628	0.00134632	0.0208682	-1.02065
TRINITY_DN89689_c1_g1_i1	---NA---	0.614038	4.73552	5.11013	0.000241193	0.00794239	0.690539
Velvet.k55.Locus_66895_Transcript_1/1_Confidence_1.000_Length_428	RNA polymerase-associated protein LEO1	0.613394	1.29158	4.64861	0.000532079	0.0124265	-0.0973987
TransAb.k35.S1350435	sulfotransferase family cytosolic 1B member 1-like	0.613038	5.1845	6.40917	3.04832e-05	0.00262374	2.74317
TRINITY_DN73851_c0_g1_i1	PREDICTED: uncharacterized protein LOC105438402	0.613009	1.51958	4.95971	0.00031116	0.00921001	0.436888
SOAP.k35.scaffold13882	carbohydrate sulfotransferase 11	0.612844	1.60135	4.92794	0.000328486	0.00942443	0.382922
SOAP.k85.scaffold31344	predicted protein	0.612786	4.57986	8.68296	1.38762e-06	0.000507596	5.7473
Velvet.k45.Locus_56348_Transcript_5/10_Confidence_0.516_Length_2263	calcium-activated chloride channel regulator 1-like	0.612152	1.23928	3.91379	0.00198146	0.0262639	-1.40389
Velvet.k35.Locus_22870_Transcript_7/17_Confidence_1.000_Length_267	---NA---	0.612055	-0.275104	4.13307	0.00132988	0.0207518	-1.00845
Velvet.k65.Locus_2341_Transcript_1/8_Confidence_0.632_Length_11043	predicted protein	0.612017	1.99666	4.10793	0.00139174	0.021319	-1.05359
Velvet.k55.Locus_4975_Transcript_12/13_Confidence_0.488_Length_2601	putative RNA-directed DNA polymerase from transposon X-element	0.611916	0.969786	3.77174	0.00257182	0.0308893	-1.66191
TransAb.k35.R1264057	putative uterine-ovary specific-44 protein	0.6116	2.35369	4.0478	0.00155204	0.0227196	-1.16176
Velvet.k65.Locus_5935_Transcript_11/16_Confidence_0.235_Length_1973	receptor-interacting serine/threonine-protein kinase 3-like isoform X1	0.610695	2.11434	5.05791	0.000263397	0.00837843	0.602846
SOAP.k65.C1346966	---NA---	0.608699	0.463049	4.57866	0.000601348	0.013236	-0.219243
Velvet.k55.Locus_117482_Transcript_2/3_Confidence_0.714_Length_787	---NA---	0.60864	0.591398	3.90569	0.00201103	0.026489	-1.41856
TransAb.k65.R309297	---NA---	0.608275	3.5603	3.56081	0.0037996	0.0384924	-2.04697
Velvet.k85.Locus_105087_Transcript_1/1_Confidence_1.000_Length_310	---NA---	0.607998	2.61528	4.9553	0.000313508	0.00923888	0.429401
TransAb.k35.S1020202	---NA---	0.607959	1.67137	6.44654	2.88221e-05	0.00257289	2.79847
SOAP.k45.scaffold116281	---NA---	0.607555	4.09344	5.22014	0.000200596	0.00729035	0.874032
SOAP.k75.C1445813	lactase-phlorizin hydrolase	0.606699	1.58593	3.35358	0.00559079	0.0484679	-2.4264
SOAP.k55.C1604278	---NA---	0.606658	1.40888	4.19251	0.00119469	0.019466	-0.901989
SOAP.k75.C1253183	---NA---	0.606431	1.30665	5.89756	6.69325e-05	0.00393115	1.9649
SOAP.k35.scaffold124011	PREDICTED: uncharacterized protein LOC105441683	0.606282	-0.453089	4.5453	0.000637628	0.0136854	-0.277558
SOAP.k55.C3129812	---NA---	0.606171	0.134568	3.73829	0.0027354	0.0319379	-1.72285
[truncated: 3,089 more rows]

## Sheet: gastrula_DE_pCO2
gene	annotation	logFC	AveExpr	t	P.Value	adj.P.Val	B
[truncated: 175 more rows]

[truncated: 9 more sheets: prism_PC1, prism_PC2, prism_DE_temperature, prism_DE_pCO2, allstages_PC2, allstages_PC3, alltages_PC4, allstages_DE_temperature, allstages_DE_pCO2]
